# Supplementary material for: Protein production dynamics and physiological adaptation of recombinant Komagataella phaffii at near-zero growth rates
Source: Microb Cell Fact. 2024 Feb 8;23:43. doi: 10.1186/s12934-024-02314-3 (PMC10851509; doi:10.1186/s12934-024-02314-3)
Supplement: Supplementary file 2 — Additional file 2. Detailed biomass composition measurement data for triplicate chemostat and retentostat cultivations, clusters identified by k-means cluster analysis and corresponding enriched GO terms as well as Log2 FC data and adjusted p-values for K. phaffii genes with a role in lipid biosynthesis. [file 12934_2024_2314_MOESM2_ESM.xlsx]

## Sheet: Read me
This file contains average biomass composition measurement data for triplicate chemostat and retentostat cultivations conducted in this study as well as Log2 fold change (FC) data for the four clusters identified by k-means cluster analysis and corresponding enriched GO terms. Furthermore, Log2 FC data and adjusted p-values are provided for K. phaffii genes with a role in lipid biosynthesis.
Sample name - biomass composition	Sample name - transcriptomics	Cultivation mode	Description
C1	C_01	Chemostat	Separate chemostats operated at D=µ=0.01 h-1
C2
C3
R1 - Day 0	R_Day 0	Chemostat	Retentostat-preceeding chemostat phase operated at D=µ=0.025 h-1
R2 - Day 0
R3 - Day 0
R1 - Day 6	R_Day 6	Retentostat	Day 6 of retentostat phase
R2 - Day 6
R3 - Day 6
R1 - Day 14	R_Day 14	Retentostat	Day 14 of retentostat phase
R2 - Day 14
R3 - Day 14
R1 - Day 28	R_Day 28	Retentostat	Day 28 of retentostat phase
R2 - Day 28
R3 - Day 28

## Sheet: Macromolecules
Sample	µ [h-1]	Carbohydrates	Protein	RNA	DNA	Lipid*
C1		0.452214	0.320785	0.0459483	0.00707018	0.0276622
C2		0.46231	0.322697	0.0452072	0.00665261	0.0263608
C3		0.451019	0.325376	0.0461828	0.00690095	0.0260637
Average	0.1	0.455181	0.322953	0.0457794	0.00687458	0.0266956
R1 - Day 0		0.515602	0.312925	0.0381436	0.00693299	0.0186022
R2 - Day 0		0.509217	0.289066	0.0382189	0.00644135	0.0160694
R3 - Day 0		0.536381	0.2934	0.0369081	0.00730568	0.0171041
Average	0.025	0.5204	0.298464	0.0377569	0.00689334	0.0172586
R1 - Day 6		0.547115	0.274367	0.0372785	0.00489802
R2 - Day 6		0.525758	0.281902	0.0379604	0.00502141
R3 - Day 6		0.543729	0.268565	0.0367759	0.00489819
Average	0.0022	0.538867	0.274945	0.0373383	0.00493921
R1 - Day 14		0.541538	0.283511	0.0356612	0.00439598	0.0236379
R2 - Day 14		0.57717	0.292585	0.0361484	0.00418591	0.0208768
R3 - Day 14		0.542577	0.272963	0.0367275	0.0042165	0.020658
Average	0.001	0.553761	0.28302	0.0361791	0.00426613	0.0217242
R1 - Day 28		0.554815	0.279687	0.0329554	0.00396498	0.0336275
R2 - Day 28		0.538727	0.279037	0.0342568	0.00413667	0.0326903
R3 - Day 28		0.528369	0.265091	0.0359767	0.00380164	0.0296197
Average	0.00047	0.540637	0.274605	0.0343963	0.00396776	0.0319792
*based on sum of all lipids measured by lipidomics

## Sheet: Storage Carbohydrates
Sample	µ [h-1]	Glycogen	Trehalose
C1		0.0537825	0.0366925
C2		0.0541237	0.033965
C3		0.0533475	0.0346325
Average	0.1	0.0537513	0.0350967
R1 - Day 0		0.0488813	0.0897487
R2 - Day 0		0.0498437	0.0894863
R3 - Day 0		0.0528625	0.0885138
Average	0.025	0.0505292	0.0892496
R1 - Day 6		0.058025	0.146596
R2 - Day 6		0.0570712	0.14348
R3 - Day 6		0.060385	0.152033
Average	0.0022	0.0584937	0.14737
R1 - Day 14		0.0471025	0.12734
R2 - Day 14		0.0464087	0.123715
R3 - Day 14		0.0495975	0.144079
Average	0.001	0.0477029	0.131711
R1 - Day 28		0.0259487	0.11285
R2 - Day 28		0.0252537	0.111531
R3 - Day 28		0.0354587	0.133837
Average	0.00047	0.0288871	0.119406

## Sheet: Lipid Data
Sample	µ	Cer d36:2	Cer e42:0	Cer e44:0	Cer t42:0	Cer t44:0	Sum all Cer
	[h-1]	[g/g YDM]					[g/g YDM]
C1		NA	NA	NA	NA	NA
C2		NA	NA	NA	NA	NA
C3		NA	NA	NA	NA	NA
Average	0.1
R1 - Day 0		NA	NA	NA	NA	NA
R2 - Day 0		NA	NA	NA	NA	NA
R3 - Day 0		NA	NA	NA	NA	NA
Average	0.025
R1 - Day 14		NA	1.89228e-05	NA	1.12025e-05	NA	3.01254e-05
R2 - Day 14		NA	2.14538e-05	NA	1.30424e-05	NA	3.44962e-05
R3 - Day 14		NA	1.71686e-05	NA	8.5678e-06	NA	2.57364e-05
Average	0.001		1.91817e-05		1.09376e-05		3.01193e-05
R1 - Day 28		1.03277e-05	4.66149e-05	7.93988e-06	3.1418e-05	6.79354e-06	0.000103094
R2 - Day 28		8.4457e-06	4.47401e-05	7.46808e-06	2.90918e-05	6.43498e-06	9.61807e-05
R3 - Day 28		6.59634e-06	4.01782e-05	6.13411e-06	2.34637e-05	4.58366e-06	8.09561e-05
Average	0.00047	8.45659e-06	4.38444e-05	7.18069e-06	2.79912e-05	5.93739e-06	9.34103e-05
Sample	µ	DAG 33:1	DAG 34:1	DAG 34:2	DAG 34:3	DAG 35:1	DAG 35:2	DAG 35:3	DAG 36:1	DAG 36:2	DAG 36:3	DAG 36:4	DAG 36:5	Sum all DAG
	[h-1]	[g/g YDM]												[g/g YDM]
C1		NA	0.000135913	6.96606e-05	NA	NA	NA	NA	NA	0.000103198	8.2306e-05	6.02343e-05	NA	0.000451312
C2		NA	0.000121837	6.42006e-05	NA	NA	NA	NA	NA	9.80515e-05	7.98686e-05	5.92405e-05	NA	0.000423198
C3		NA	7.90588e-05	4.35246e-05	NA	NA	NA	NA	NA	6.84414e-05	5.26377e-05	3.94364e-05	NA	0.000283099
Average	0.1		0.00011227	5.91286e-05						8.98969e-05	7.16041e-05	5.29704e-05		0.00038587
R1 - Day 0		NA	6.02473e-05	NA	NA	NA	NA	NA	NA	7.69228e-05	5.21829e-05	NA	NA	0.000189353
R2 - Day 0		NA	5.45396e-05	NA	NA	NA	NA	NA	NA	6.84997e-05	4.76453e-05	NA	NA	0.000170685
R3 - Day 0		NA	5.13017e-05	NA	NA	NA	NA	NA	NA	6.66324e-05	4.52425e-05	NA	NA	0.000163177
Average	0.025		5.53629e-05							7.0685e-05	4.83569e-05			0.000174405
R1 - Day 14		NA	8.82625e-05	5.24399e-05	2.32697e-05	1.26151e-05	3.44888e-05	2.41383e-05	2.10261e-05	0.000192418	0.000166717	6.66682e-05	NA	0.000682043
R2 - Day 14		NA	8.73015e-05	5.40765e-05	2.2728e-05	1.21553e-05	3.25653e-05	2.67397e-05	2.15317e-05	0.000187914	0.000166704	6.85378e-05	NA	0.000680254
R3 - Day 14		NA	7.12569e-05	4.77384e-05	1.99405e-05	9.47204e-06	2.56779e-05	2.16934e-05	1.82762e-05	0.000164062	0.000136579	5.88851e-05	NA	0.000573581
Average	0.001		8.22737e-05	5.14183e-05	2.19794e-05	1.14141e-05	3.09107e-05	2.41905e-05	2.0278e-05	0.000181464	0.000156667	6.4697e-05		0.000645293
R1 - Day 28		1.22592e-05	0.000195638	0.00011127	4.46175e-05	2.86852e-05	7.63497e-05	5.89255e-05	4.87118e-05	0.000394696	0.000340892	0.000141906	1.45168e-05	0.00146847
R2 - Day 28		1.09323e-05	0.000173598	0.000100088	4.23162e-05	2.74773e-05	6.94506e-05	5.2985e-05	4.51203e-05	0.000364999	0.000318573	0.000134489	1.34741e-05	0.0013535
R3 - Day 28		7.69946e-06	0.000140746	9.15577e-05	3.91991e-05	2.36165e-05	5.7716e-05	4.7914e-05	3.87818e-05	0.000338453	0.000282515	0.00012041	1.25914e-05	0.0012012
Average	0.00047	1.0297e-05	0.000169994	0.000100972	4.20443e-05	2.6593e-05	6.78388e-05	5.32748e-05	4.42046e-05	0.000366049	0.000313993	0.000132268	1.35274e-05	0.00134106
Sample	µ	EE 18:0	EE 18:1	EE 18:2	EE 18:3	ZE 18:1	ZE 18:2	Sum all SE
	[h-1]	[g/g YDM]						[g/g YDM]
C1		NA	0.000330304	0.000552147	0.000179919	NA	NA	0.00106237
C2		NA	0.000308552	0.000523916	0.000206622	NA	7.79046e-05	0.00111699
C3		NA	0.000300695	0.000524474	0.000201865	NA	NA	0.00102703
Average	0.1		0.000313184	0.000533512	0.000196135		7.79046e-05	0.00112074
R1 - Day 0		NA	0.000153633	0.000260776	NA	NA	NA	0.000414409
R2 - Day 0		NA	0.000105708	0.000197093	NA	NA	NA	0.000302801
R3 - Day 0		NA	NA	8.79037e-05	NA	NA	NA	8.79037e-05
Average	0.025		0.00012967	0.000181924				0.000311595
R1 - Day 14		NA	0.000339688	0.000444166	6.28686e-05	6.1449e-05	8.44494e-05	0.000992621
R2 - Day 14		NA	0.000250593	0.000353555	4.84208e-05	5.40042e-05	7.35478e-05	0.00078012
R3 - Day 14		NA	0.000276055	0.000339232	4.29089e-05	4.66771e-05	6.13604e-05	0.000766233
Average	0.001		0.000288779	0.000378984	5.13994e-05	5.40435e-05	7.31192e-05	0.000846325
R1 - Day 28		6.74832e-05	0.000511458	0.00066061	7.46136e-05	0.000114684	0.000151159	0.00158001
R2 - Day 28		6.76428e-05	0.000473722	0.000616863	8.46187e-05	0.000105635	0.000134905	0.00148339
R3 - Day 28		6.82393e-05	0.000475602	0.000547741	7.36404e-05	9.53554e-05	0.000116043	0.00137662
Average	0.00047	6.77884e-05	0.000486927	0.000608405	7.76242e-05	0.000105225	0.000134035	0.00148001
Sample	µ	Ergosterol
	[h-1]	[g/g YDM]
C1		0.00651442
C2		0.00607183
C3		0.00579387
Average	0.1	0.00612671
R1 - Day 0		0.00441807
R2 - Day 0		0.00397806
R3 - Day 0		0.00425071
Average	0.025	0.00421561
R1 - Day 14		0.00466274
R2 - Day 14		0.00437364
R3 - Day 14		0.00449263
Average	0.001	0.00450967
R1 - Day 28		0.00795711
R2 - Day 28		0.00715494
R3 - Day 28		0.00721638
Average	0.00047	0.00744281
Sample	µ	LPC 17:1	LPC 18:1	Sum all LPC
	[h-1]	[g/g YDM]		[g/g YDM]
C1		NA	9.09218e-05	0
C2		NA	9.43756e-05	9.09218e-05
C3		NA	4.83098e-05	9.43756e-05
Average	0.1		7.7869e-05	4.83098e-05
R1 - Day 0		NA	7.3987e-05	0
R2 - Day 0		NA	6.7879e-05	7.3987e-05
R3 - Day 0		NA	4.45068e-05	6.7879e-05
Average	0.025		6.21243e-05	4.45068e-05
R1 - Day 14		1.01351e-05	0.000126718	0
R2 - Day 14		8.7899e-06	0.00011486	0.000136853
R3 - Day 14		6.91659e-06	8.21352e-05	0.00012365
Average	0.001	8.61386e-06	0.000107904	8.90518e-05
R1 - Day 28		1.44545e-05	0.00017491	0
R2 - Day 28		1.41308e-05	0.000162528	0.000189364
R3 - Day 28		8.28367e-06	0.000103151	0.000176659
Average	0.00047	1.22896e-05	0.000146863	0.000111435
Sample	µ	PC 32:1	PC 33:1	PC 33:2	PC 34:1	PC 34:4	PC 35:1	PC 35:3	PC 35:4	PC 36:1	PC 36:2	PC 36:2 (6Z)/(9E)	PC 36:2 (9Z)	PC 36:3	PC 36:4 (16/20)	PC 36:4 (Z)	PC 36:5	PC 36:6	PC 37:3	PC 38:3	Sum all PC
	[h-1]	[g/g YDM]																			[g/g YDM]
C1		8.33788e-05	2.14052e-05	6.43463e-05	0.000283888	0.000184933	NA	0.000241478	4.84847e-05	3.60202e-05	0.000829813	0.000294123	0.00107566	0.00148831	9.39288e-05	0.000709618	0.000310412	2.91392e-05	NA	NA	0
C2		7.61524e-05	2.0386e-05	5.97103e-05	0.000267216	0.000171784	NA	0.000233006	4.35039e-05	3.53686e-05	0.000806304	0.000284347	0.0010304	0.00140345	9.39313e-05	0.000676081	0.00029474	2.98735e-05	NA	NA	0.00579494
C3		7.59505e-05	2.11954e-05	5.81902e-05	0.000274832	0.000166232	NA	0.000228442	4.44982e-05	4.01098e-05	0.00077824	0.000287975	0.000964467	0.00138905	9.43849e-05	0.000659255	0.000283483	3.11315e-05	NA	NA	0.00552625
Average	0.1	7.84939e-05	2.09956e-05	6.07489e-05	0.000275312	0.000174317		0.000234309	4.54956e-05	3.71662e-05	0.000804786	0.000288815	0.00102351	0.00142694	9.40816e-05	0.000681651	0.000296212	3.00481e-05			0.00539744
R1 - Day 0		3.17012e-05	NA	5.08663e-05	0.000156278	3.66594e-05	NA	0.000230268	NA	NA	0.00100184	0.000345839	0.00128881	0.00122847	4.33745e-05	0.00034658	6.33422e-05	NA	NA	NA	0
R2 - Day 0		2.7031e-05	NA	4.5493e-05	0.000141886	3.31755e-05	NA	0.000201728	NA	NA	0.000830102	0.000301987	0.00106054	0.00109994	4.0377e-05	0.000309182	5.65641e-05	NA	NA	NA	0.00482404
R3 - Day 0		3.2148e-05	NA	5.03882e-05	0.000163321	3.56154e-05	NA	0.000219922	2.16725e-05	3.90353e-05	0.000876544	0.000330083	0.00112506	0.00118489	4.53695e-05	0.000332872	6.03614e-05	NA	NA	NA	0.00414801
Average	0.025	3.02934e-05		4.89158e-05	0.000153828	3.51501e-05		0.000217306	2.16725e-05	3.90353e-05	0.00090283	0.00032597	0.00115814	0.0011711	4.30403e-05	0.000329544	6.00892e-05				0.00451728
R1 - Day 14		4.55148e-05	4.04903e-05	4.67255e-05	0.000225893	1.67871e-05	2.17772e-05	0.000269391	1.51214e-05	5.96981e-05	0.00119063	0.000342635	0.00160437	0.00122335	3.37413e-05	0.000286664	3.38893e-05	NA	5.48713e-05	2.80835e-05	0
R2 - Day 14		4.12448e-05	3.65871e-05	4.20343e-05	0.000197561	1.44601e-05	1.91948e-05	0.000225521	1.46099e-05	4.99551e-05	0.000912174	0.000284791	0.00124399	0.00101129	2.79327e-05	0.000242703	2.98674e-05	NA	4.22403e-05	2.44968e-05	0.00553963
R3 - Day 14		3.47511e-05	2.90277e-05	4.11947e-05	0.000181195	1.44074e-05	1.7566e-05	0.000232797	1.44101e-05	5.15256e-05	0.00106118	0.00031717	0.00144726	0.00111538	2.8975e-05	0.000252554	2.91305e-05	NA	4.98657e-05	2.23342e-05	0.00446065
Average	0.001	4.05036e-05	3.53684e-05	4.33181e-05	0.00020155	1.52182e-05	1.95127e-05	0.00024257	1.47138e-05	5.37263e-05	0.00105466	0.000314865	0.00143187	0.00111667	3.02163e-05	0.00026064	3.09624e-05		4.89924e-05	2.49715e-05	0.00494072
R1 - Day 28		4.88604e-05	5.16078e-05	6.36912e-05	0.000252631	1.88976e-05	3.33524e-05	0.000311268	1.90331e-05	7.46271e-05	0.00126486	0.0003913	0.00167568	0.00130621	3.76061e-05	0.00031671	4.01282e-05	NA	7.83346e-05	3.45356e-05	0
R2 - Day 28		4.75266e-05	5.16824e-05	6.18777e-05	0.000244904	1.91841e-05	3.45622e-05	0.000316127	1.87624e-05	7.42396e-05	0.00132049	0.000386657	0.00186027	0.0013535	3.8018e-05	0.000327746	4.18713e-05	NA	8.0163e-05	3.23932e-05	0.00601932
R3 - Day 28		3.89799e-05	3.91676e-05	5.10915e-05	0.00020782	1.5074e-05	2.62715e-05	0.000273469	1.50624e-05	6.16442e-05	0.0012956	0.000391458	0.00173524	0.00124786	3.21071e-05	0.000272876	3.14871e-05	NA	9.18558e-05	2.75822e-05	0.00630998
Average	0.00047	4.51223e-05	4.74859e-05	5.88868e-05	0.000235118	1.77186e-05	3.13954e-05	0.000300288	1.76193e-05	7.01703e-05	0.00129365	0.000389805	0.00175706	0.00130252	3.59104e-05	0.000305777	3.78289e-05		8.34511e-05	3.15037e-05	0.00585466
Sample	µ	PE 33:1	PE 34:1	PE 34:2	PE 34:3	PE 36:1	PE 36:2	PE 36:3	PE 36:4	PE 36:5	Sum all PE
	[h-1]	[g/g YDM]									[g/g YDM]
C1		NA	0.00102139	0.00163361	0.000394639	3.94777e-05	0.000741546	0.00157471	0.00327389	0.000358155	0
C2		NA	0.000941264	0.00154276	0.00036439	4.01677e-05	0.00070447	0.00152989	0.00314525	0.000345435	0.00903742
C3		NA	0.000910637	0.00156267	0.000437771	3.86765e-05	0.000750328	0.00161606	0.00360281	0.000422614	0.00861363
Average	0.1		0.000957762	0.00157968	0.000398933	3.94406e-05	0.000732115	0.00157355	0.00334065	0.000375402	0.00934157
R1 - Day 0		NA	0.000642093	0.000782589	NA	NA	0.000691756	0.00127106	0.00159383	NA	0
R2 - Day 0		NA	0.000582414	0.000657721	NA	NA	0.000595197	0.00111401	0.00141751	NA	0.00498132
R3 - Day 0		NA	0.000568279	0.00072651	NA	NA	0.000660131	0.00121859	0.0016486	NA	0.00436685
Average	0.025		0.000597595	0.000722273			0.000649028	0.00120122	0.00155331		0.0048221
R1 - Day 14		0.000111227	0.000511572	0.000685818	0.000244668	3.19345e-05	0.00115781	0.00232909	0.00164491	NA	0
R2 - Day 14		0.000108733	0.000425563	0.00059709	0.000221457	3.06032e-05	0.00101533	0.00204788	0.00152263	NA	0.00671703
R3 - Day 14		7.40709e-05	0.000390181	0.000549617	0.000197037	2.16976e-05	0.000980349	0.00190415	0.00139052	NA	0.00596929
Average	0.001	9.80102e-05	0.000442439	0.000610842	0.000221054	2.80784e-05	0.00105116	0.00209371	0.00151935		0.00550762
R1 - Day 28		0.000138279	0.000549789	0.000808899	0.000317682	3.88086e-05	0.00134935	0.00283156	0.00236582	8.72449e-05	0
R2 - Day 28		0.000129049	0.000528487	0.000797931	0.000323006	3.86208e-05	0.00131881	0.00292189	0.00242016	8.71156e-05	0.00848743
R3 - Day 28		0.000116087	0.000453371	0.00065396	0.000249533	2.93453e-05	0.00129985	0.00245191	0.00191182	5.79816e-05	0.00856507
Average	0.00047	0.000127805	0.000510549	0.000753597	0.000296741	3.55915e-05	0.00132267	0.00273512	0.0022326	7.74473e-05	0.00722386
Sample	µ	PG 34:0	PG 36:0	Sum all PG
	[h-1]	[g/g YDM]		[g/g YDM]
C1		0.000221711	0.000598136	0
C2		0.000202102	0.000580473	0.000819847
C3		0.000189245	0.000530819	0.000782575
Average	0.1	0.000204353	0.000569809	0.000720064
R1 - Day 0		NA	0.000399205	0
R2 - Day 0		NA	0.00032486	0.000399205
R3 - Day 0		NA	0.000354261	0.00032486
Average	0.025		0.000359442	0.000354261
R1 - Day 14		5.18691e-05	0.000376729	0
R2 - Day 14		4.29075e-05	0.000325078	0.000428598
R3 - Day 14		5.2563e-05	0.000373908	0.000367986
Average	0.001	4.91132e-05	0.000358572	0.000426471
R1 - Day 28		7.16709e-05	0.000582458	0
R2 - Day 28		6.83292e-05	0.000551261	0.000654129
R3 - Day 28		6.64636e-05	0.000555614	0.00061959
Average	0.00047	6.88212e-05	0.000563111	0.000622078
Sample	µ	PI 34:1	PI 34:3	PI 35:2	PI 36:1	PI 36:2	PI 36:3	PI 36:4	Sum all PI
	[h-1]	[g/g YDM]							[g/g YDM]
C1		0.00150547	0.000133257	7.41311e-05	0.000127332	0.000215767	0.000213091	NA	0
C2		0.00142397	0.000131361	7.47041e-05	0.000118977	0.000190518	0.000205799	NA	0.00226905
C3		0.00134049	0.000121486	NA	0.000100695	0.000171612	0.000195453	NA	0.00214533
Average	0.1	0.00142331	0.000128702	7.44176e-05	0.000115668	0.000192632	0.000204781		0.00192973
R1 - Day 0		0.00129184	NA	NA	9.35956e-05	0.000188801	0.000151985	NA	0
R2 - Day 0		0.00107177	NA	NA	NA	0.000144587	0.000127591	NA	0.00172622
R3 - Day 0		0.00111136	NA	NA	NA	0.000156261	0.000132758	NA	0.00134394
Average	0.025	0.00115832			9.35956e-05	0.000163216	0.000137445		0.00140037
R1 - Day 14		0.000983952	7.40925e-05	0.000305922	0.000216758	0.000404587	0.000321174	3.73822e-05	0
R2 - Day 14		0.000887596	6.64522e-05	0.000281289	0.00018772	0.000344155	0.000284454	3.44526e-05	0.00234387
R3 - Day 14		0.000892626	5.92706e-05	0.000258662	0.000172372	0.000327655	0.000263017	2.80599e-05	0.00208612
Average	0.001	0.000921391	6.66051e-05	0.000281958	0.000192283	0.000358799	0.000289548	3.32982e-05	0.00200166
R1 - Day 28		0.00139438	7.48217e-05	0.0004679	0.000206565	0.000483252	0.000347099	3.88636e-05	0
R2 - Day 28		0.00132299	7.47598e-05	0.000464945	0.000213698	0.000504113	0.000354653	4.12992e-05	0.00301288
R3 - Day 28		0.00119269	6.55703e-05	0.000412362	0.000190544	0.000480555	0.000319946	3.37623e-05	0.00297645
Average	0.00047	0.00130335	7.17173e-05	0.000448402	0.000203602	0.000489306	0.000340566	3.79751e-05	0.00269543
Sample	µ	PS 36:3	PS 34:1	PS 34:2	PS 36:2	Sum all PS
	[h-1]	[g/g YDM]				[g/g YDM]
C1		NA	0.000230058	0.000215812	NA	0
C2		NA	0.000241827	0.000222629	NA	0.00044587
C3		NA	0.00029001	0.000269828	NA	0.000464456
Average	0.1		0.000253965	0.00023609		0.000559838
R1 - Day 0		NA	0.000291755	0.000172965	NA	0
R2 - Day 0		NA	0.00025056	0.000142356	NA	0.000464719
R3 - Day 0		NA	0.000296083	0.00018529	NA	0.000392916
Average	0.025		0.000279466	0.00016687		0.000481373
R1 - Day 14		3.9043e-05	0.00032497	0.000168093	6.7199e-05	0
R2 - Day 14		3.8872e-05	0.000264901	0.000151098	5.64648e-05	0.000599304
R3 - Day 14		3.91843e-05	0.000318253	0.000162743	6.02761e-05	0.000511336
Average	0.001	3.90331e-05	0.000302708	0.000160645	6.13133e-05	0.000580457
R1 - Day 28		5.63803e-05	0.000378692	0.000207318	8.63265e-05	0
R2 - Day 28		5.84709e-05	0.000371675	0.000215315	9.17116e-05	0.000728717
R3 - Day 28		5.815e-05	0.0003805	0.000209942	8.60701e-05	0.000737172
Average	0.00047	5.7667e-05	0.000376956	0.000210858	8.8036e-05	0.000734662
Sample	µ	TAG 48:1	TAG 48:2	TAG 48:3	TAG 50:2	TAG 50:3	TAG 50:4	TAG 51:3	TAG 51:4	TAG 51:5	TAG 52:3	TAG 52:4	TAG 52:5	TAG 52:6	TAG 53:3	TAG 53:4	TAG 53:5	TAG 53:6	TAG 53:9	TAG 54:3	TAG 54:4	TAG 54:5	TAG 54:6	TAG 54:7	Sum all TAG
	[h-1]	[g/g YDM]																							[g/g YDM]
C1		NA	NA	NA	3.2283e-05	3.58203e-05	NA	NA	NA	NA	0.000178072	0.000175159	4.60111e-05	NA	1.19207e-05	NA	NA	NA	NA	NA	0.000260799	0.000256068	0.00017989	NA	0
C2		NA	NA	NA	2.87741e-05	3.53012e-05	NA	NA	NA	NA	0.000171832	0.000168607	4.69989e-05	NA	1.33874e-05	NA	NA	NA	NA	NA	0.000250682	0.000234121	0.000172453	NA	0.00117602
C3		NA	NA	NA	2.69902e-05	NA	NA	NA	NA	NA	0.000149888	0.000147361	3.775e-05	NA	1.08581e-05	NA	NA	NA	NA	NA	0.000219688	0.000213539	0.000156709	NA	0.00112216
Average	0.1				2.93491e-05	3.55607e-05					0.000166597	0.000163709	4.35867e-05		1.20554e-05						0.000243723	0.000234576	0.000169684		0.000962783
R1 - Day 0		NA	NA	NA	3.1075e-05	NA	NA	NA	NA	NA	0.000176661	0.000156962	NA	NA	2.0844e-05	NA	NA	NA	NA	NA	0.000282959	0.000274094	0.000168316	NA	0
R2 - Day 0		NA	NA	NA	2.80486e-05	NA	NA	NA	NA	NA	0.000142247	0.00014594	NA	NA	1.66981e-05	NA	NA	NA	NA	NA	0.00021531	0.000259611	0.00016556	NA	0.00111091
R3 - Day 0		NA	NA	NA	2.87698e-05	NA	NA	NA	NA	NA	0.000157207	0.000140578	NA	NA	1.67532e-05	NA	NA	NA	NA	NA	0.00023332	0.000244404	0.000161393	NA	0.000973415
Average	0.025				2.92978e-05						0.000158705	0.000147827			1.80984e-05						0.000243863	0.00025937	0.00016509		0.000982425
R1 - Day 14		NA	NA	3.68329e-06	2.27729e-05	4.37274e-05	1.87317e-05	3.96332e-05	2.42474e-05	4.31999e-06	0.000181609	0.000162799	4.91752e-05	NA	5.71004e-05	6.56308e-05	3.24801e-05	6.76417e-06	NA	0.000154998	0.000307414	0.000222829	0.000107153	NA	0
R2 - Day 14		NA	NA	3.59708e-06	2.20151e-05	4.24955e-05	1.79627e-05	3.65287e-05	2.48093e-05	4.23992e-06	0.000176929	0.00015819	4.72893e-05	NA	5.50344e-05	6.32781e-05	3.22451e-05	6.59219e-06	NA	0.000149558	0.000296079	0.000239179	0.000113217	NA	0.00150507
R3 - Day 14		NA	NA	2.96403e-06	1.79183e-05	3.76652e-05	1.51595e-05	3.16155e-05	1.92619e-05	3.40064e-06	0.000149536	0.000134272	3.9262e-05	NA	4.63846e-05	5.37666e-05	2.49556e-05	5.07632e-06	NA	0.000138047	0.000251678	0.000193406	8.95127e-05	NA	0.00148924
Average	0.001			3.4148e-06	2.09021e-05	4.1296e-05	1.72846e-05	3.59258e-05	2.27729e-05	3.98685e-06	0.000169358	0.000151754	4.52422e-05		5.28398e-05	6.08918e-05	2.98936e-05	6.14423e-06		0.000147535	0.000285057	0.000218471	0.000103294		0.00125388
R1 - Day 28		5.32823e-06	1.31509e-05	9.90301e-06	4.60213e-05	0.000114786	4.79537e-05	0.000114618	7.46169e-05	1.35323e-05	0.000381846	0.000369434	0.000129152	1.2981e-05	0.000151492	0.000195389	9.50891e-05	1.98706e-05	8.60056e-06	0.000307081	0.000646105	0.000448654	0.000208106	1.33119e-05	0
R2 - Day 28		5.02929e-06	1.30558e-05	8.66394e-06	4.06216e-05	0.000106829	4.40818e-05	0.000105068	6.79981e-05	1.20755e-05	0.000364238	0.000352926	0.000117291	1.2155e-05	0.000141869	0.000175365	8.90788e-05	1.84937e-05	NA	0.000281405	0.000611666	0.00044891	0.000187737	1.28495e-05	0.00342702
R3 - Day 28		NA	1.00967e-05	6.68951e-06	3.4768e-05	8.18169e-05	3.51136e-05	8.23243e-05	5.23025e-05	9.07795e-06	0.000292766	0.000271909	9.19382e-05	NA	0.000115493	0.000141046	6.81535e-05	1.35237e-05	NA	0.000247271	0.000482188	0.000325574	0.000140357	NA	0.00321741
Average	0.00047	5.17876e-06	1.21011e-05	8.41882e-06	4.04703e-05	0.000101144	4.23831e-05	0.00010067	6.49725e-05	1.15619e-05	0.000346283	0.000331423	0.000112794	1.2568e-05	0.000136285	0.0001706	8.41071e-05	1.7296e-05	8.60056e-06	0.000278586	0.000579986	0.000407713	0.000178733	1.30807e-05	0.00250241

## Sheet: AS data
	Hydrolysis with	MSA	MSA	MSA	HCl	MSA	MSA	MSA	HCl	HCl	MSA	HCl	HCl	MSA	MSA	MSA	MSA	HCl
	AS	Ala	Arg	AsX	Cys	GlX	Gly	His	Ile	Leu	Lys	Met	Phe	Pro	Ser	Thr	Tyr	Val
Sample	µ [h-1]	[mg/g YDM]
C1		21.6079	30.7902	37.5232	4.29647	67.1285	14.9362	6.95634	13.8487	25.8143	25.6792	5.30255	14.4798	14.0655	21.4997	19.8846	12.7931	16.1808
C2		21.9191	32.1588	37.0455	4.2165	68.398	14.7009	7.46891	14.398	25.567	25.1623	5.22392	14.6559	14.1508	21.4731	19.7902	12.8066	16.433
C3		21.7942	32.668	36.6683	4.39505	67.6153	14.5439	7.5073	14.4048	26.1828	25.2067	5.34199	14.8824	14.0846	21.114	19.4462	12.152	16.3153
Average	0.1	21.7738	31.8723	37.079	4.30267	67.714	14.727	7.31085	14.2172	25.8547	25.3494	5.28949	14.6727	14.1003	21.3622	19.707	12.5839	16.3097
R1 - Day 0		17.2906	33.4931	30.0903	3.80849	60.8786	12.3166	7.61236	11.9507	21.5871	20.8569	4.81367	11.9039	13.1319	18.2307	17.0173	10.3743	13.8245
R2 - Day 0		17.9615	32.6199	31.3048	3.76144	61.9828	12.862	7.48402	12.6921	22.2037	22.209	5.08064	12.7547	13.106	18.3761	17.6917	10.7791	14.1685
R3 - Day 0		17.6446	32.6378	31.0543	3.85553	60.6223	12.7349	7.51677	12.7246	22.0617	22.0036	5.06096	12.5973	12.9149	18.234	17.4004	10.546	13.9964
Average	0.025	17.6322	32.9169	30.8165	3.80849	61.1612	12.6378	7.53771	12.4558	21.9508	21.6898	4.98509	12.4186	13.051	18.2803	17.3698	10.5665	13.9965
R1 - Day 14		17.4425	35.4523	32.017	3.91136	55.0605	12.0689	8.10576	11.8483	20.4172	22.7846	4.55111	11.9925	12.8476	17.0548	16.6962	10.2611	13.2649
R2 - Day 14		17.8741	34.2631	32.4589	3.91342	53.1613	12.2974	8.23004	12.1626	21.3392	23.5312	4.7507	12.3265	12.9952	17.0403	16.9391	11.1509	13.8925
R3 - Day 14		18.586	35.1379	34.0636	3.80575	55.825	12.8351	9.13256	12.2169	21.0168	24.1936	4.68209	12.2488	13.564	18.1458	17.7067	11.5092	13.6962
Average	0.001	17.9675	34.9511	32.8465	3.87684	54.6823	12.4005	8.48945	12.0759	20.9244	23.5031	4.6613	12.1893	13.1356	17.4136	17.114	10.9737	13.6179
R1 - Day 28		17.0012	33.8696	31.531	3.70535	47.9817	11.7393	8.90522	11.8291	19.9781	23.0649	4.28989	11.6762	12.2923	16.0578	16.5793	10.1577	13.0962
R2 - Day 28		17.4985	33.8792	34.5991	3.93287	45.2272	12.6396	8.66518	12.6485	21.9185	24.4419	4.4628	12.5709	13.2193	17.9114	18.0019	10.8586	14.2155
R3 - Day 28		17.1323	32.1132	34.3715	3.74763	44.7494	12.2443	8.20581	11.6449	20.8963	23.1895	4.41173	11.862	12.69	17.5735	17.8646	10.3519	13.8055
Average	0.00047	17.2107	33.2873	33.5005	3.79528	45.9861	12.2077	8.59207	12.0408	20.9309	23.5655	4.38814	12.0364	12.7339	17.1809	17.482	10.4561	13.7057

## Sheet: Cluster 1
Gene name	Cluster	R_Day 0 / C_01	R_Day 6 /C_01	R_Day 14 / C_01	R_Day 28 / C_01
		Log2 FC	Log2 FC	Log2 FC	Log2 FC		Date	Tue May 31 05:51:54 EDT 2022
AAT1	Cluster 1	-0.590561	-1.07323	-0.809096	-0.873614		Aspect	P
AAT2	Cluster 1	-0.140357	-0.898106	-1.0627	-0.975056		P-value cutoff	0.05
ABP140	Cluster 1	-0.441736	-1.06423	-0.890749	-0.707797		Calculate FDR	Yes
ACB1	Cluster 1	-0.181861	-1.49988	-1.46262	-1.37411		Regulation links followed	Yes
ACH1	Cluster 1	-0.0670527	-0.915659	-1.39516	-1.11192		Bonferroni correction	Yes
ADE12	Cluster 1	-0.606168	-1.41024	-1.18652	-0.887837		Annotation file	gene_association.sgd
AGP2-2	Cluster 1	1.15136	-0.479597	-1.61022	-1.85914		Ontology file
AIF1-1	Cluster 1	-0.211085	-1.34269	-0.994105	-0.369849		Uploaded background file	Gene_List.txt
AIM24	Cluster 1	-0.408636	-0.661905	-0.824598	-1.14436		Evidence codes used	IEA (50199), IEP (22), IGI (5279), IBA (15876), HDA (7124), IPI (3105), ND (3666), IC (1404), ISS (1004), HMP (62), IMP (14192), IDA (18578), TAS (296), EXP (11), ISM (445), NAS (79), HGI (50), ISO (15), ISA (298)
ALG5	Cluster 1	-0.450493	-1.35781	-1.55133	-2.01406		Unknown identifiers (178)	CAO1 CGT1 CZF1 DES1 GTH1 HET1 ITR100 LMT1 NUFM NUMM ODE1 PEX11C POX18 PP7435_Chr1-0003 PP7435_Chr1-0049 PP7435_Chr1-0080 PP7435_Chr1-0287 PP7435_Chr1-0351 PP7435_Chr1-0359 PP7435_Chr1-0434 PP7435_Chr1-0443 PP7435_Chr1-0495 PP7435_Chr1-0603 PP7435_Chr1-0648 PP7435_Chr1-0719 PP7435_Chr1-0896 PP7435_Chr1-0914 PP7435_Chr1-0917 PP7435_Chr1-1005 PP7435_Chr1-1031 PP7435_Chr1-1034 PP7435_Chr1-1039 PP7435…
ALG7	Cluster 1	-0.621363	-0.591265	-0.456091	-1.28018
ALO1	Cluster 1	-0.209544	-0.689541	-0.787903	-1.01798		GOID	TERM	CORRECTED_PVALUE	UNCORRECTED_PVALUE	NUM_LIST_ANNOTATIONS	LIST_SIZE	TOTAL_NUM_ANNOTATIONS	POPULATION_SIZE	FDR_RATE	EXPECTED_FALSE_POSITIVES	ANNOTATED_GENES
AMN1	Cluster 1	-0.269236	-1.54244	-1.71561	-1.57721		GO:0022402	cell cycle process	1.11924e-12	7.63467e-16	96	561	424	5631	0	0	DAD2, CLB4, MCM4, NIP100, BIR1, HHT1, BNI4, RSR1, TUB4, KAR9, ELG1, SWI4, RDH54, SSO2, SMC6, KSS1, SKI8, AQY1, YCS4, MSB2, FPR3, APC2, APC4, MYO2, POL1, BIK1, KCC4, ECO1, FKS3, UBC11, MIH1, MCM21, CDC11, CDC42, CDC28, POL2, CDC45, TPM2, PDS5, ORC5, RAD53, CLA4, ARP1, RFA2, CTF4, SHS1, MCM2, MIF2, TOF1, SPC98, RGA1, CDC10, CHS5, DAD4, UBC9, BUB2, MCM7, CSM3, PSF3, MCM5, KIN4, APC11, SMC3, DBF4, NO…
APC11	Cluster 1	0.222471	-0.306621	-0.66613	-1.6149		GO:0007049	cell cycle	4.03034e-12	2.74921e-15	108	561	515	5631	0	0	DOC1, KAR4, DAD2, CLB4, MCM4, NIP100, BIR1, HHT1, STH1, BNI4, RSR1, TUB4, KAR9, ELG1, SWI4, RDH54, SSO2, SMC6, PCL2, KSS1, SKI8, AQY1, YCS4, MSB2, FPR3, APC2, APC4, DSE1, MYO2, POL1, BIK1, KCC4, SMI1, ECO1, CDC1, FKS3, UBC11, MIH1, MCM21, CDC11, CDC42, CDC28, POL2, CDC45, TPM2, PDS5, ORC5, RAD53, SPC24, CLA4, ARP1, RFA2, CTF4, SHS1, MCM2, MIF2, TOF1, SPC98, RGA1, CDC10, CHS5, DAD4, UBC9, BUB2, MC…
APC2	Cluster 1	0.102813	-0.504876	-0.770864	-1.03251		GO:0140014	mitotic nuclear division	3.80843e-10	2.59784e-13	41	561	120	5631	0	0	ARP1, CLB4, CTF4, BIR1, SHS1, MIF2, TOF1, CDC10, TUB4, UBC9, KAR9, ELG1, BUB2, CSM3, KIN4, APC11, SMC3, DBF4, YCS4, SWE1, LTE1, APC2, APC4, CDC7, IRR1, BIK1, SGS1, NUF2, AMN1, ECO1, UBC11, MCM21, CDC42, CDC28, IPL1, DAM1, POL2, TEM1, PDS5, KIP3, CLA4
APC4	Cluster 1	-0.106607	-0.73346	-1.2427	-1.58697		GO:1903047	mitotic cell cycle process	5.16605e-10	3.52391e-13	66	561	264	5631	0	0	CLB4, MCM4, NIP100, BIR1, RSR1, TUB4, KAR9, ELG1, SWI4, YCS4, MSB2, APC2, APC4, MYO2, POL1, BIK1, KCC4, ECO1, UBC11, MIH1, MCM21, CDC11, CDC42, CDC28, POL2, CDC45, TPM2, PDS5, RAD53, CLA4, ARP1, CTF4, MCM2, SHS1, MIF2, TOF1, CDC10, CHS5, RGA1, SPC98, UBC9, BUB2, CSM3, PSF3, KIN4, APC11, DBF4, SMC3, RME1, SWE1, LTE1, MCM6, CDC7, IRR1, RIF1, SGS1, ASH1, EXO1, NUF2, AMN1, IPL1, DAM1, MCM3, TEM1, KIP…
APL3	Cluster 1	-0.0836843	-0.709764	-0.899982	-1.01906		GO:0000280	nuclear division	5.83133e-10	3.97772e-13	49	561	164	5631	0	0	ARP1, CLB4, RFA2, CTF4, BIR1, SHS1, MIF2, TOF1, CDC10, TUB4, UBC9, KAR9, ELG1, BUB2, RDH54, CSM3, KIN4, APC11, SMC3, SKI8, DBF4, YCS4, FPR3, RME1, SWE1, LTE1, APC2, APC4, CDC7, IRR1, SGS1, BIK1, RFA1, RAD54, NUF2, AMN1, ECO1, NUM1, UBC11, MCM21, CDC42, CDC28, IPL1, POL2, DAM1, TEM1, PDS5, KIP3, CLA4
AQR1	Cluster 1	0.234008	-0.45399	-1.147	-0.178984		GO:0000278	mitotic cell cycle	6.76667e-10	4.61574e-13	68	561	278	5631	0	0	DAD2, CLB4, MCM4, NIP100, BIR1, RSR1, TUB4, KAR9, ELG1, SWI4, YCS4, MSB2, APC2, APC4, MYO2, POL1, BIK1, KCC4, SMI1, ECO1, UBC11, MIH1, MCM21, CDC11, CDC42, CDC28, POL2, CDC45, TPM2, PDS5, RAD53, CLA4, ARP1, CTF4, MCM2, SHS1, MIF2, TOF1, CDC10, CHS5, RGA1, SPC98, UBC9, BUB2, CSM3, PSF3, KIN4, APC11, DBF4, SMC3, RME1, SWE1, LTE1, MCM6, CDC7, IRR1, RIF1, SGS1, ASH1, EXO1, NUF2, AMN1, IPL1, DAM1, MCM…
AQY1	Cluster 1	-0.24121	-1.67724	-1.40066	-0.866335		GO:0051301	cell division	2.6876e-09	1.83328e-12	55	561	205	5631	0	0	DOC1, DAD2, CLB4, BIR1, SHS1, BNI4, MIF2, CTS1, RSR1, RGA1, CHS5, CDC10, DAD4, UBC9, BUB2, NNF1, PCL2, APC11, KSS1, SMC3, DBF4, YCS4, MSB2, NOC3, RME1, SWE1, LTE1, APC2, APC4, CDC7, DSE1, MYO2, IRR1, MNN10, BIK1, CDC31, KCC4, DAD1, NUF2, AMN1, CDC1, MIH1, SRM1, CDC11, MCM21, CDC42, CDC28, BUD14, IPL1, DAM1, TPM2, TEM1, PDS5, SPC24, RAX1
ARC19	Cluster 1	-0.344062	-0.739596	-0.917237	-1.02742		GO:0048285	organelle fission	5.37867e-09	3.66894e-12	49	561	173	5631	0	0	ARP1, CLB4, RFA2, CTF4, BIR1, SHS1, MIF2, TOF1, CDC10, TUB4, UBC9, KAR9, ELG1, BUB2, RDH54, CSM3, KIN4, APC11, SMC3, SKI8, DBF4, YCS4, FPR3, RME1, SWE1, LTE1, APC2, APC4, CDC7, IRR1, SGS1, BIK1, RFA1, RAD54, NUF2, AMN1, ECO1, NUM1, UBC11, MCM21, CDC42, CDC28, IPL1, POL2, DAM1, TEM1, PDS5, KIP3, CLA4
ARD1	Cluster 1	-0.600699	-1.28455	-1.32379	-1.55944		GO:0007059	chromosome segregation	1.18786e-08	8.10273e-12	42	561	137	5631	0	0	DAD2, CLB4, CTF4, BIR1, STH1, MIF2, TOF1, TUB4, DAD4, UBC9, ELG1, RDH54, CSM3, NNF1, SMC6, APC11, SMC3, DBF4, YCS4, SWE1, APC2, CDC7, APC4, IRR1, BIK1, SGS1, DAD1, NUF2, AMN1, ECO1, UBC11, MIH1, MCM21, CDC28, IPL1, DAM1, POL2, RFC2, PDS5, KIP3, SPC24, IOC4
ARO4	Cluster 1	-0.625255	-1.39411	-1.04763	-0.633594		GO:0098813	nuclear chromosome segregation	1.38541e-07	9.45029e-11	37	561	119	5631	0	0	DAD2, CLB4, CTF4, BIR1, MIF2, TOF1, TUB4, DAD4, UBC9, ELG1, RDH54, CSM3, APC11, SMC3, YCS4, SWE1, APC2, CDC7, APC4, IRR1, BIK1, SGS1, DAD1, NUF2, AMN1, ECO1, UBC11, MIH1, MCM21, CDC28, IPL1, DAM1, POL2, RFC2, PDS5, KIP3, IOC4
ARP1	Cluster 1	-0.0591558	-1.10664	-1.26212	-1.74996		GO:0006261	DNA-templated DNA replication	1.66322e-07	1.13453e-10	35	561	109	5631	0	0	MCM4, RFA2, CTF4, MCM2, TOF1, MPH1, MCM7, ELG1, CSM3, PSF3, MCM5, DBF4, PSF2, NOC3, MSH6, MCM6, CDC7, PIF1, RIF1, SGS1, POL1, RFA1, MIP1, DPB3, POL3, SLX1, CDC28, IPI3, MCM3, CDC45, POL2, RFC2, ORC5, RIM1, RAD53
ASF1	Cluster 1	-0.264894	-1.60975	-1.91454	-2.36618		GO:0006260	DNA replication	2.72742e-07	1.86045e-10	38	561	127	5631	0	0	MCM4, RFA2, CTF4, MCM2, TOF1, MPH1, MCM7, ELG1, CSM3, PSF3, MCM5, DBF4, PSF2, NOC3, MSH6, MCM6, CDC7, PIF1, RNH202, RNH201, RIF1, SGS1, POL1, RFA1, MIP1, DPB3, POL3, ECO1, SLX1, CDC28, IPI3, MCM3, CDC45, POL2, RFC2, RIM1, ORC5, RAD53
ASH1	Cluster 1	0.0963856	-0.765733	-1.31165	-1.4503		GO:0000724	double-strand break repair via homologous recombination	4.13153e-07	2.81823e-10	24	561	58	5631	0	0	MCM4, SGS1, RFA2, CTF4, MCM2, RFA1, RAD54, MPH1, MCM7, ELG1, RDH54, HST3, MCM5, PSF3, SLX1, SMC6, SMC3, CDC28, PSF2, MCM3, CDC45, MCM6, CDC7, PIF1
ASP1	Cluster 1	-0.0963715	-1.80062	-1.44748	-1.20039		GO:0000725	recombinational repair	7.63154e-07	5.20569e-10	25	561	64	5631	0	0	MCM4, SGS1, RFA2, CTF4, MCM2, RFA1, RAD54, MPH1, MCM7, ELG1, RDH54, HST3, PSF3, MCM5, SLX1, SMC6, SMC3, CDC28, PSF2, MCM3, CDC45, MGM101, MCM6, CDC7, PIF1
ATO2	Cluster 1	-0.795686	-1.04872	-0.405352	0.11523		GO:0000819	sister chromatid segregation	2.73576e-06	1.86614e-09	32	561	103	5631	0	0	CLB4, CTF4, BIR1, MIF2, TOF1, TUB4, UBC9, ELG1, RDH54, CSM3, APC11, SMC3, YCS4, SWE1, APC2, APC4, IRR1, BIK1, SGS1, NUF2, AMN1, ECO1, UBC11, MCM21, CDC28, IPL1, DAM1, POL2, RFC2, PDS5, KIP3, IOC4
ATP11	Cluster 1	-0.346703	-0.811764	-0.994261	-1.22294		GO:0006302	double-strand break repair	2.73576e-06	1.86614e-09	32	561	103	5631	0	0	MCM4, RFA2, CTF4, STH1, MCM2, MPH1, MCM7, ELG1, RDH54, HST3, PSF3, MCM5, SMC6, SMC3, PSF2, MCM6, CDC7, PIF1, RIF1, POL1, SGS1, RFA1, EXO1, RAD54, POL3, ECO1, SLX1, CDC28, MCM3, CDC45, POL2, PDS5
ATP17	Cluster 1	-0.362949	-0.916282	-1.0573	-1.14763		GO:0000070	mitotic sister chromatid segregation	4.6686e-06	3.18459e-09	29	561	89	5631	0	0	IRR1, CLB4, SGS1, CTF4, BIR1, BIK1, MIF2, TOF1, TUB4, NUF2, UBC9, ELG1, ECO1, AMN1, CSM3, UBC11, MCM21, APC11, SMC3, CDC28, YCS4, IPL1, POL2, DAM1, SWE1, PDS5, APC2, APC4, KIP3
AVT6	Cluster 1	-0.29156	-0.91837	-1.22653	-1.15933		GO:0000226	microtubule cytoskeleton organization	5.04556e-06	3.44172e-09	26	561	74	5631	0	0	POM152, MYO2, ARP1, DAD2, CLB4, CIN1, NIP100, BIR1, BIK1, CDC31, MIF2, SPC98, DAD1, TUB4, NUF2, DAD4, UBC9, KAR9, NUM1, MIH1, CDC28, IPL1, DAM1, TEM1, SWE1, KIP3
BGL2	Cluster 1	-0.0801581	-1.00219	-1.55092	-1.64001		GO:0007017	microtubule-based process	5.04867e-06	3.44384e-09	27	561	79	5631	0	0	POM152, MYO2, ARP1, DAD2, CLB4, CRN1, CIN1, NIP100, BIR1, BIK1, CDC31, MIF2, SPC98, DAD1, TUB4, NUF2, DAD4, UBC9, KAR9, NUM1, MIH1, CDC28, IPL1, DAM1, TEM1, SWE1, KIP3
BIK1	Cluster 1	-0.255659	-1.21432	-1.28587	-0.953144		GO:0006268	DNA unwinding involved in DNA replication	1.36e-05	9.27696e-09	8	561	8	5631	0	0	MCM4, SGS1, RFA2, MCM2, RFA1, MCM6, MCM7, PIF1
BIO2	Cluster 1	-3.5213	-1.16077	1.00775	0.289158		GO:0010564	regulation of cell cycle process	0.000121747	8.30468e-08	41	561	174	5631	0	0	ARP1, DAD2, CLB4, BIR1, TOF1, KAR9, BUB2, CSM3, KIN4, APC11, KSS1, DBF4, YCS4, FPR3, RME1, SWE1, LTE1, APC2, APC4, CDC7, RIF1, SGS1, ASH1, KCC4, EXO1, DAD1, AMN1, UBC11, MIH1, MCM21, CDC42, CDC28, BUD14, IPL1, DAM1, POL2, TEM1, RFC2, KIP3, RAD53, CLA4
BIR1	Cluster 1	-0.17381	-1.40798	-1.4623	-1.81492		GO:0007010	cytoskeleton organization	0.000142708	9.73454e-08	45	561	201	5631	0	0	ARP1, DAD2, CLB4, CRN1, NIP100, BIR1, STH1, SHS1, ARC19, BNI4, MIF2, SPC98, RGA1, CDC10, TUB4, DAD4, UBC9, KAR9, PCL2, RDI1, SWE1, APC2, MYO2, POM152, CIN1, BIK1, RHO4, CDC31, SUR7, KCC4, SLG1, DAD1, NUF2, NUM1, MIH1, CDC11, CDC42, CDC28, BUD14, IPL1, DAM1, TPM2, TEM1, KIP3, CLA4
BNA6	Cluster 1	-0.248264	-0.854911	-0.822768	-1.02887		GO:0000727	double-strand break repair via break-induced replication	0.000158418	1.08061e-07	12	561	21	5631	0	0	PSF3, MCM5, MCM4, PSF2, CTF4, CDC45, MCM2, MCM3, MCM6, MCM7, CDC7, PIF1
BNI4	Cluster 1	0.165021	-1.47575	-2.16428	-1.91186		GO:0033260	nuclear DNA replication	0.000196631	1.34128e-07	16	561	37	5631	0	0	RIF1, MCM4, POL1, MCM2, MCM7, MCM5, PSF3, CDC28, DBF4, IPI3, MCM3, CDC45, NOC3, MCM6, ORC5, CDC7
BOL1	Cluster 1	-0.10723	-0.765004	-0.982717	-1.13985		GO:0044786	cell cycle DNA replication	0.000196631	1.34128e-07	16	561	37	5631	0	0	RIF1, MCM4, POL1, MCM2, MCM7, MCM5, PSF3, CDC28, DBF4, IPI3, MCM3, CDC45, NOC3, MCM6, ORC5, CDC7
BOP3	Cluster 1	0.233163	-0.555695	-1.20422	-1.02156		GO:0022414	reproductive process	0.000207775	1.41729e-07	52	561	251	5631	0	0	KAR4, NIP100, RFA2, HHT1, STH1, MIF2, TOF1, SPC98, RSR1, RGA1, CHS5, TUB4, MPH1, RDH54, CSM3, SSO2, SHE3, SMC3, SKI8, AQY1, DBF4, YCS4, FPR3, RME1, SWE1, MSH6, CDC7, DSE1, MYO2, MF(ALPHA)1, SGS1, BIK1, POL1, SUR7, KCC4, RFA1, RAD54, EXO1, NUF2, ECO1, NUM1, FKS3, MIH1, MCM21, CDC42, CDC28, MATalpha1, IPL1, OSH3, TPM2, PDS5, KIP3
BUB2	Cluster 1	-0.222278	-1.3072	-1.47326	-1.50116		GO:1902969	mitotic DNA replication	0.000247459	1.68799e-07	10	561	15	5631	0	0	PSF3, RIF1, MCM4, DBF4, POL1, CDC45, MCM2, MCM3, MCM6, CDC7
BUD14	Cluster 1	0.107004	-0.65458	-0.873244	-1.28383		GO:0140013	meiotic nuclear division	0.000706733	4.82082e-07	23	561	75	5631	0	0	SGS1, RFA2, RFA1, MIF2, RAD54, NUF2, NUM1, ECO1, RDH54, CSM3, MCM21, SMC3, SKI8, CDC28, DBF4, YCS4, FPR3, IPL1, RME1, SWE1, PDS5, KIP3, CDC7
CAO1	Cluster 1	-0.688937	-1.71538	-1.40693	-0.706636		GO:1902975	mitotic DNA replication initiation	0.0010093	6.88471e-07	7	561	8	5631	0	0	PSF3, MCM3, MCM2, RIF1, MCM4, DBF4, POL1
CAR1-1	Cluster 1	-0.260048	-1.2379	-0.146932	0.67857		GO:1902850	microtubule cytoskeleton organization involved in mitosis	0.00107526	7.33466e-07	16	561	41	5631	0	0	MYO2, ARP1, CLB4, NIP100, BIR1, BIK1, MIF2, SPC98, TUB4, NUF2, UBC9, CDC28, IPL1, TEM1, SWE1, KIP3
CCW14	Cluster 1	-0.422694	-1.90996	-2.02584	-1.9062		GO:0006270	DNA replication initiation	0.00120221	8.20063e-07	17	561	46	5631	0	0	RIF1, MCM4, POL1, CTF4, MCM2, MCM7, MCM5, PSF3, DBF4, IPI3, MCM3, CDC45, NOC3, MCM6, ORC5, CDC7, RAD53
CDC10	Cluster 1	-0.332002	-1.06527	-1.30935	-1.17397		GO:0010948	negative regulation of cell cycle process	0.00120752	8.23681e-07	26	561	94	5631	0	0	ARP1, RIF1, SGS1, BIR1, KCC4, ASH1, TOF1, EXO1, KAR9, AMN1, BUB2, CSM3, KIN4, MCM21, CDC28, DBF4, YCS4, FPR3, IPL1, POL2, TEM1, RME1, SWE1, RFC2, RAD53, CDC7
CDC11	Cluster 1	-0.242883	-1.43437	-1.68811	-1.64911		GO:0051726	regulation of cell cycle	0.00214145	1.46075e-06	43	561	206	5631	0	0	ARP1, DAD2, CLB4, BIR1, TOF1, KAR9, BUB2, CSM3, PCL2, KIN4, APC11, KSS1, DBF4, YCS4, FPR3, RME1, SWE1, LTE1, APC2, APC4, CDC7, RIF1, SGS1, ASH1, KCC4, EXO1, DAD1, SMI1, AMN1, UBC11, MIH1, MCM21, CDC42, CDC28, BUD14, IPL1, DAM1, POL2, TEM1, RFC2, RAD53, KIP3, CLA4
CDC1-1	Cluster 1	-0.272429	-1.08148	-1.21548	-1.46739		GO:0000003	reproduction	0.00215945	1.47302e-06	57	561	306	5631	0	0	KAR4, NIP100, RFA2, HHT1, STH1, MIF2, TOF1, SPC98, RSR1, RGA1, CHS5, TUB4, MPH1, RDH54, CSM3, SSO2, SHE3, KSS1, DNF1, SMC3, SKI8, AQY1, DBF4, YCS4, FPR3, RME1, SWE1, MSH6, CDC7, DSE1, MYO2, MF(ALPHA)1, SGS1, POL1, BIK1, SUR7, KCC4, RFA1, RAD54, EXO1, NUF2, ECO1, NUM1, YPS1, FKS3, MIH1, MCM21, CDC42, CDC28, MATalpha1, IPL1, OSH3, STE12, TPM2, PDS5, KIP3, RAX1
CDC28	Cluster 1	0.0238489	-1.41415	-1.36716	-1.30398		GO:1901987	regulation of cell cycle phase transition	0.00280035	1.91019e-06	29	561	116	5631	0	0	ARP1, SGS1, BIR1, KCC4, ASH1, TOF1, EXO1, KAR9, AMN1, BUB2, CSM3, UBC11, MIH1, KIN4, APC11, CDC42, CDC28, DBF4, FPR3, IPL1, POL2, TEM1, SWE1, RFC2, LTE1, RAD53, APC4, CDC7, CLA4
CDC31	Cluster 1	-0.373301	-1.61063	-2.08117	-2.19587		GO:0045786	negative regulation of cell cycle	0.00288409	1.96732e-06	26	561	98	5631	0	0	ARP1, RIF1, SGS1, BIR1, KCC4, ASH1, TOF1, EXO1, KAR9, AMN1, BUB2, CSM3, KIN4, MCM21, CDC28, DBF4, YCS4, FPR3, IPL1, POL2, TEM1, RME1, SWE1, RFC2, RAD53, CDC7
CDC42	Cluster 1	-0.306036	-0.86077	-1.0041	-0.96053		GO:1901988	negative regulation of cell cycle phase transition	0.00473233	3.22806e-06	22	561	77	5631	0	0	ARP1, SGS1, BIR1, KCC4, ASH1, TOF1, EXO1, KAR9, AMN1, BUB2, CSM3, KIN4, CDC28, DBF4, FPR3, IPL1, POL2, TEM1, SWE1, RFC2, RAD53, CDC7
CDC45	Cluster 1	-0.192288	-1.40942	-1.93426	-1.85277		GO:0044770	cell cycle phase transition	0.00514194	3.50746e-06	35	561	158	5631	0	0	ARP1, CLB4, BIR1, SHS1, TOF1, CDC10, KAR9, BUB2, SWI4, CSM3, KIN4, APC11, DBF4, FPR3, RME1, SWE1, LTE1, APC2, APC4, CDC7, SGS1, ASH1, KCC4, EXO1, AMN1, UBC11, MIH1, CDC42, CDC28, IPL1, POL2, TEM1, RFC2, RAD53, CLA4
CDC7	Cluster 1	-0.229939	-1.35815	-1.60476	-1.61993		GO:0051276	chromosome organization	0.00539274	3.67854e-06	66	561	383	5631	0	0	DOC1, HMO1, CLB4, MCM4, BIR1, HHT1, STH1, TUB4, MPH1, TUP1, SWD2, RTT106, ELG1, RDH54, MSI1, HST3, YCS4, FPR3, APC2, APC4, BIK1, ECO1, UBC11, MCM21, CDC28, PHO4, POL2, PDS5, ORC5, ASF1, CTF4, RFA2, MCM2, MIF2, TOF1, UBC9, MCM7, CSM3, MCM5, APC11, SMC3, RLF2, SWE1, CHZ1, MCM6, PIF1, IRR1, TRS23, RIF1, SGS1, RSC4, ASH1, RFA1, EXO1, RAD54, NUF2, AMN1, SPT10, GAS1, IPL1, MCM3, DAM1, RFC2, EST2, KIP3,…
CGT1	Cluster 1	0.042434	-1.51292	-1.47401	-1.13745		GO:0010458	exit from mitosis	0.00564319	3.84938e-06	14	561	36	5631	0	0	ARP1, KIN4, CDC42, DBF4, SHS1, TEM1, CDC10, LTE1, KAR9, APC2, AMN1, BUB2, CDC7, CLA4
CHO2	Cluster 1	-0.388515	-0.931829	-1.12282	-0.930281		GO:0006310	DNA recombination	0.00585249	3.99215e-06	29	561	120	5631	0	0	MCM4, SGS1, RFA2, CTF4, MCM2, RFA1, RAD54, EXO1, MPH1, MCM7, ELG1, RDH54, HST3, PSF3, MCM5, SLX1, SMC6, MCM21, SMC3, SKI8, CDC28, PSF2, POL2, CDC45, MCM3, MGM101, MCM6, CDC7, PIF1
CHS5	Cluster 1	-0.175176	-0.826888	-0.910715	-1.46712		GO:0000075	cell cycle checkpoint signaling	0.00702781	4.79387e-06	21	561	73	5631	0	0	ARP1, SGS1, BIR1, KCC4, TOF1, EXO1, KAR9, AMN1, BUB2, CSM3, KIN4, CDC28, DBF4, FPR3, IPL1, POL2, TEM1, SWE1, RFC2, CDC7, RAD53
CHZ1	Cluster 1	-0.290753	-0.663251	-0.803933	-1.24264		GO:0070507	regulation of microtubule cytoskeleton organization	0.00802064	5.4711e-06	9	561	16	5631	0	0	DAD2, CLB4, CDC28, BIK1, IPL1, DAM1, DAD1, DAD4, KIP3
CIC1	Cluster 1	-0.241228	-0.828724	-0.899041	-1.52877		GO:0007346	regulation of mitotic cell cycle	0.0110738	7.55376e-06	27	561	111	5631	0	0	ARP1, RIF1, SGS1, BIR1, KCC4, ASH1, EXO1, SMI1, KAR9, AMN1, BUB2, UBC11, MIH1, KIN4, APC11, CDC42, CDC28, DBF4, IPL1, POL2, TEM1, SWE1, LTE1, RAD53, APC4, CDC7, CLA4
CIN1	Cluster 1	-0.425399	-1.21358	-1.2843	-1.39876		GO:0032392	DNA geometric change	0.011898	8.11593e-06	14	561	38	5631	0	0	MCM5, MCM4, SGS1, RFA2, STH1, MCM2, MCM3, RFA1, RAD54, MPH1, MCM6, MCM7, RDH54, PIF1
CLA4	Cluster 1	-0.0880067	-0.949953	-1.04469	-1.29728		GO:0032508	DNA duplex unwinding	0.011898	8.11593e-06	14	561	38	5631	0	0	MCM5, MCM4, SGS1, RFA2, STH1, MCM2, MCM3, RFA1, RAD54, MPH1, MCM6, MCM7, RDH54, PIF1
CLB4	Cluster 1	-0.132391	-1.84709	-1.91462	-1.57125		GO:0045930	negative regulation of mitotic cell cycle	0.0120165	8.19682e-06	19	561	64	5631	0	0	ARP1, RIF1, SGS1, BIR1, KCC4, ASH1, EXO1, KAR9, AMN1, BUB2, KIN4, CDC28, DBF4, IPL1, POL2, TEM1, SWE1, CDC7, RAD53
COG2	Cluster 1	-0.376437	-0.532991	-0.833966	-1.16026		GO:1902292	cell cycle DNA replication initiation	0.0126469	8.62684e-06	7	561	10	5631	0	0	PSF3, MCM3, MCM2, RIF1, MCM4, DBF4, POL1
COQ10	Cluster 1	-0.628503	-0.38429	-0.627738	-1.12631		GO:1902315	nuclear cell cycle DNA replication initiation	0.0126469	8.62684e-06	7	561	10	5631	0	0	PSF3, MCM3, MCM2, RIF1, MCM4, DBF4, POL1
CRH1	Cluster 1	-0.00709155	-2.22536	-2.07467	-1.43651		GO:0022616	DNA strand elongation	0.0131931	8.99938e-06	12	561	29	5631	0	0	MCM4, SGS1, POL1, POL2, MCM2, MCM3, EXO1, RFC2, DPB3, MPH1, MCM6, MCM7
CRN1	Cluster 1	-0.554145	-1.26291	-1.30119	-1.53587		GO:0051321	meiotic cell cycle	0.013254	9.04095e-06	38	561	185	5631	0	0	KAR4, RFA2, HHT1, STH1, MIF2, TOF1, SPC98, CHS5, TUB4, RDH54, CSM3, SSO2, SMC3, SKI8, AQY1, DBF4, YCS4, FPR3, RME1, SWE1, MSH6, CDC7, POL1, SGS1, SUR7, RFA1, EXO1, RAD54, NUF2, ECO1, NUM1, FKS3, MIH1, MCM21, CDC28, IPL1, PDS5, KIP3
CSH1	Cluster 1	0.387856	-0.808355	-1.52508	-1.58339		GO:1903046	meiotic cell cycle process	0.0139134	9.49072e-06	34	561	158	5631	0	0	RFA2, HHT1, MIF2, CHS5, TUB4, RDH54, CSM3, SSO2, SMC3, SKI8, AQY1, DBF4, YCS4, FPR3, RME1, SWE1, MSH6, CDC7, POL1, SGS1, SUR7, RFA1, EXO1, RAD54, NUF2, ECO1, NUM1, FKS3, MIH1, MCM21, CDC28, IPL1, PDS5, KIP3
CSM3	Cluster 1	-0.374522	-1.1976	-1.88689	-2.10989		GO:0071103	DNA conformation change	0.017005	1.15996e-05	15	561	44	5631	0	0	MCM5, HMO1, MCM4, SGS1, RFA2, STH1, MCM2, MCM3, RFA1, RAD54, MPH1, MCM6, MCM7, RDH54, PIF1
CTF4	Cluster 1	-0.291299	-1.67643	-2.19595	-1.95696		GO:0007127	meiosis I	0.0218253	1.48876e-05	16	561	50	5631	0	0	SGS1, RFA2, RFA1, MIF2, RAD54, NUM1, RDH54, MCM21, CDC28, DBF4, SKI8, SMC3, YCS4, IPL1, PDS5, CDC7
CTS1	Cluster 1	0.515825	-0.510194	-1.46009	-0.78368		GO:0007163	establishment or maintenance of cell polarity	0.0222653	1.51878e-05	22	561	84	5631	0	0	SHO1, MYO2, ARP1, NIP100, BIK1, RHO4, SLG1, RSR1, RGA1, CDC10, CHS5, PXL1, PCL2, CDC11, CDC42, DNF1, MSB2, BUD14, OSH3, TPM2, KIP3, RAX1
CYB5-1	Cluster 1	-0.441465	-1.39031	-0.683685	-1.1856		GO:0007093	mitotic cell cycle checkpoint signaling	0.0259658	1.7712e-05	17	561	56	5631	0	0	ARP1, SGS1, BIR1, KCC4, EXO1, KAR9, AMN1, BUB2, KIN4, CDC28, DBF4, IPL1, POL2, TEM1, SWE1, CDC7, RAD53
CYS3	Cluster 1	0.330089	-1.27994	-1.72534	-1.42971		GO:0008608	attachment of spindle microtubules to kinetochore	0.0278309	1.89842e-05	10	561	22	5631	0	0	DAD2, CDC28, BIR1, IPL1, DAM1, MIF2, DAD1, NUF2, DAD4, CDC7
CZF1	Cluster 1	1.46427	-0.804184	-2.57807	-1.46211		GO:0006267	pre-replicative complex assembly involved in nuclear cell cycle DNA replication	0.0283652	1.93487e-05	9	561	18	5631	0	0	MCM5, MCM4, IPI3, MCM2, MCM3, NOC3, ORC5, MCM6, MCM7
DAD1	Cluster 1	-0.364949	-0.756133	-1.09436	-0.850935		GO:0032886	regulation of microtubule-based process	0.0283652	1.93487e-05	9	561	18	5631	0	0	DAD2, CLB4, CDC28, BIK1, IPL1, DAM1, DAD1, DAD4, KIP3
DAD2	Cluster 1	-0.199922	-0.801171	-1.15319	-1.07217		GO:1902299	pre-replicative complex assembly involved in cell cycle DNA replication	0.0283652	1.93487e-05	9	561	18	5631	0	0	MCM5, MCM4, IPI3, MCM2, MCM3, NOC3, ORC5, MCM6, MCM7
DAD4	Cluster 1	-0.4928	-0.795141	-0.921823	-1.20899		GO:0007052	mitotic spindle organization	0.0297475	2.02916e-05	12	561	31	5631	0	0	CLB4, CDC28, BIR1, BIK1, IPL1, MIF2, SWE1, SPC98, TUB4, NUF2, UBC9, KIP3
DAL1	Cluster 1	-0.325727	-1.56023	-0.985135	-0.669204		GO:0006281	DNA repair	0.0316781	2.16085e-05	44	561	235	5631	0	0	MCM4, RFA2, CTF4, HHT1, STH1, MCM2, TOF1, MPH1, MCM7, ELG1, RDH54, HST3, CSM3, PSF3, MCM5, SMC6, SMC3, PSF2, RPB9, MSH6, MCM6, CDC7, PIF1, RNH201, RIF1, SGS1, POL1, RFA1, EXO1, RAD54, DPB3, POL3, ECO1, CDC1, SLX1, SPT10, CDC28, MCM3, CDC45, POL2, RFC2, MGM101, PDS5, RAD53
DAM1	Cluster 1	-0.1818	-1.32711	-1.5714	-2.20377		GO:0001100	negative regulation of exit from mitosis	0.0462301	3.15349e-05	8	561	15	5631	0	0	ARP1, KIN4, DBF4, TEM1, KAR9, AMN1, BUB2, CDC7
DBF4	Cluster 1	-0.421164	-1.5161	-1.608	-1.69741		GO:0046785	microtubule polymerization	0.0462301	3.15349e-05	8	561	15	5631	0	0	DAD2, BIK1, DAM1, DAD1, SPC98, DAD4, TUB4, KIP3
DBP3	Cluster 1	-0.60648	-0.82515	-0.774807	-1.01197		GO:0036388	pre-replicative complex assembly	0.0491692	3.35397e-05	9	561	19	5631	0	0	MCM5, MCM4, IPI3, MCM2, MCM3, NOC3, ORC5, MCM6, MCM7
DES1	Cluster 1	-0.235825	-1.77205	-2.28301	-1.80566
DFG10	Cluster 1	0.183356	-0.131567	-0.972095	-1.53314
DNF1	Cluster 1	0.0647086	-0.372423	-0.618295	-1.02053		Date	Tue May 31 05:53:37 EDT 2022
DOC1	Cluster 1	-0.420742	-1.43762	-1.62635	-1.27755		Aspect	F
DOG1	Cluster 1	-0.255395	-1.22109	-1.52983	-2.02427		P-value cutoff	0.05
DOT5	Cluster 1	-0.264234	-1.41195	-1.73264	-1.39071		Calculate FDR	Yes
DPB3	Cluster 1	-0.280004	-0.80585	-1.29983	-1.25482		Regulation links followed	Yes
DSE1	Cluster 1	-0.298722	-1.35504	-1.66456	-1.56986		Bonferroni correction	Yes
DTD1	Cluster 1	-0.37696	-0.555726	-0.812821	-1.21015		Annotation file	gene_association.sgd
DUT1	Cluster 1	-0.260868	-1.15892	-1.08259	-1.11765		Ontology file
ECM31	Cluster 1	-0.221495	-1.03907	-1.15589	-1.31819		Uploaded background file	Gene_List.txt
ECO1	Cluster 1	-0.541553	-1.41404	-1.82938	-2.16474		Evidence codes used	IEA (50199), IEP (22), IGI (5279), IBA (15876), HDA (7124), IPI (3105), ND (3666), IC (1404), ISS (1004), HMP (62), IMP (14192), IDA (18578), TAS (296), EXP (11), ISM (445), NAS (79), HGI (50), ISO (15), ISA (298)
EFM2	Cluster 1	-0.244171	-1.60022	-2.0768	-1.95704		Unknown identifiers (178)	CAO1 CGT1 CZF1 DES1 GTH1 HET1 ITR100 LMT1 NUFM NUMM ODE1 PEX11C POX18 PP7435_Chr1-0003 PP7435_Chr1-0049 PP7435_Chr1-0080 PP7435_Chr1-0287 PP7435_Chr1-0351 PP7435_Chr1-0359 PP7435_Chr1-0434 PP7435_Chr1-0443 PP7435_Chr1-0495 PP7435_Chr1-0603 PP7435_Chr1-0648 PP7435_Chr1-0719 PP7435_Chr1-0896 PP7435_Chr1-0914 PP7435_Chr1-0917 PP7435_Chr1-1005 PP7435_Chr1-1031 PP7435_Chr1-1034 PP7435_Chr1-1039 PP7435…
ELG1	Cluster 1	-0.263753	-1.14218	-1.26699	-1.33652
ERD1	Cluster 1	-0.468322	-1.17472	-1.52353	-1.80525		GOID	TERM	CORRECTED_PVALUE	UNCORRECTED_PVALUE	NUM_LIST_ANNOTATIONS	LIST_SIZE	TOTAL_NUM_ANNOTATIONS	POPULATION_SIZE	FDR_RATE	EXPECTED_FALSE_POSITIVES	ANNOTATED_GENES
ERG10	Cluster 1	-0.47149	-1.88507	-1.09031	-1.32239		GO:0015631	tubulin binding	0.0010586	2.96528e-06	15	561	40	5631	0	0	DAD2, CRN1, CIN1, RBL2, NIP100, BIK1, CDC31, DAM1, SPC98, DAD1, NUF2, DAD4, NUM1, KIP3, SPC24
ERG13	Cluster 1	-0.254455	-1.17302	-1.13543	-1.18428		GO:0003688	DNA replication origin binding	0.00172564	4.83373e-06	13	561	32	5631	0	0	MCM5, RIF1, MCM4, ADE12, DBF4, POL1, CDC45, MCM2, MCM3, ORC5, MCM6, RAD53, MCM7
ERG2	Cluster 1	-0.546434	-2.01491	-1.83449	-1.89281		GO:0008017	microtubule binding	0.00487574	1.36575e-05	12	561	30	5631	0	0	DAD2, CRN1, NIP100, BIK1, CDC31, DAM1, SPC98, DAD1, NUF2, DAD4, KIP3, SPC24
ERG20	Cluster 1	-0.503216	-1.38332	-1.35668	-1.44492		GO:0003697	single-stranded DNA binding	0.0155798	4.36408e-05	16	561	54	5631	0	0	MCM4, RFA2, POL1, MCM2, RFA1, DPB3, MCM7, MCM5, SMC6, MCM3, CDC45, POL2, MGM101, MCM6, RIM1, PIF1
ERG25	Cluster 1	0.113397	-1.54565	-1.27164	-0.903492		GO:0009378	four-way junction helicase activity	0.0189841	5.31767e-05	5	561	6	5631	0	0	MPH1, MCM4, MCM6, SGS1, MCM7
ERG26	Cluster 1	0.0707614	-1.0234	-1.10424	-1.06037		GO:0140097	catalytic activity, acting on DNA	0.0275467	7.71617e-05	25	561	112	5631	0	0	MCM4, RPS3, SGS1, POL1, STH1, MCM2, RAD54, MIP1, EXO1, DPB3, MPH1, POL3, MCM7, RDH54, MCM5, SLX1, SMC6, SMC3, MCM3, POL2, RFC2, MSH6, MCM6, EST2, PIF1
ERG6	Cluster 1	-0.285293	-2.01136	-1.59409	-1.46749		GO:0003678	DNA helicase activity	0.0402673	0.000112793	12	561	36	5631	0	0	MCM5, MCM4, SGS1, STH1, MCM2, MCM3, RAD54, MPH1, MCM6, MCM7, RDH54, PIF1
ERJ5	Cluster 1	-0.490609	-0.899236	-1.11214	-1.42763		GO:0003677	DNA binding	0.0428403	0.000120001	61	561	385	5631	0	0	HMO1, RPB10, MCM4, RFA2, SOK2, HHT1, STH1, MCM2, SDD2, MIF2, TOF1, MPH1, RTT106, MCM7, ELG1, SWI4, RDH54, CSM3, MCM5, SMC6, ZUO1, SMC3, DBF4, TFC7, YHM2, RME1, MSH6, MCM6, PIF1, TFC1, RIF1, POL1, ASH1, RFA1, EXO1, MIP1, RAD54, DPB3, SMI1, POL3, THO1, USV1, RRP14, UPC2, SPT10, ADE12, MATalpha1, PHO4, TEC1, STE12, RPB8, MCM3, CDC45, POL2, RFC2, MGM101, RIM1, EST2, ORC5, RAD53, IOC4
ERP5	Cluster 1	-0.357233	-0.784318	-1.04412	-1.23828
ERV25	Cluster 1	-0.254788	-1.45735	-1.92772	-2.48284
EST2	Cluster 1	-0.449529	-0.495031	-0.614254	-1.12198		Date	Tue May 31 05:54:20 EDT 2022
ETT1	Cluster 1	-0.0464345	-1.23153	-1.3636	-1.80052		Aspect	C
EXO1	Cluster 1	-0.484993	-1.64402	-1.66253	-1.95963		P-value cutoff	0.05
FAA2	Cluster 1	-0.453072	-1.09993	-1.30954	-0.684482		Calculate FDR	Yes
FAP7	Cluster 1	0.0691246	-1.00623	-1.05021	-1.40566		Regulation links followed	Yes
FCY1	Cluster 1	0.0546671	-0.960106	-1.45145	-1.05103		Bonferroni correction	Yes
FKS3	Cluster 1	-0.314836	-1.07405	-0.853921	-0.500746		Annotation file	gene_association.sgd
FMO1-5	Cluster 1	0.500717	-0.936115	-1.15066	-0.996648		Ontology file
FMP41	Cluster 1	0.159427	-0.256133	-0.448038	-1.10673		Uploaded background file	Gene_List.txt
FPR3	Cluster 1	-0.16878	-0.822167	-0.741987	-1.09581		Evidence codes used	IEA (50199), IEP (22), IGI (5279), IBA (15876), HDA (7124), IPI (3105), ND (3666), IC (1404), ISS (1004), HMP (62), IMP (14192), IDA (18578), TAS (296), EXP (11), ISM (445), NAS (79), HGI (50), ISO (15), ISA (298)
FRE3	Cluster 1	-1.01842	-0.617999	-0.518806	0.0201317		Unknown identifiers (178)	CAO1 CGT1 CZF1 DES1 GTH1 HET1 ITR100 LMT1 NUFM NUMM ODE1 PEX11C POX18 PP7435_Chr1-0003 PP7435_Chr1-0049 PP7435_Chr1-0080 PP7435_Chr1-0287 PP7435_Chr1-0351 PP7435_Chr1-0359 PP7435_Chr1-0434 PP7435_Chr1-0443 PP7435_Chr1-0495 PP7435_Chr1-0603 PP7435_Chr1-0648 PP7435_Chr1-0719 PP7435_Chr1-0896 PP7435_Chr1-0914 PP7435_Chr1-0917 PP7435_Chr1-1005 PP7435_Chr1-1031 PP7435_Chr1-1034 PP7435_Chr1-1039 PP7435…
FSF1	Cluster 1	-0.504288	-1.74447	-1.49304	-1.3324
GAS1-1	Cluster 1	-0.0587441	-1.27455	-1.7054	-1.66362		GOID	TERM	CORRECTED_PVALUE	UNCORRECTED_PVALUE	NUM_LIST_ANNOTATIONS	LIST_SIZE	TOTAL_NUM_ANNOTATIONS	POPULATION_SIZE	FDR_RATE	EXPECTED_FALSE_POSITIVES	ANNOTATED_GENES
GDA1	Cluster 1	-0.17063	-0.943386	-1.03577	-1.16901		GO:0005694	chromosome	3.98569e-08	1.31541e-10	73	561	346	5631	0	0	HMO1, DAD2, MCM4, LIN1, BIR1, HHT1, STH1, MPH1, KAR9, SWD2, RTT106, ELG1, SWI4, MSI1, HST3, SMC6, SKI8, YCS4, FPR3, POL1, BIK1, DPB3, POL3, ECO1, USV1, SMT3, MCM21, POL2, CDC45, PDS5, ORC5, SPC24, ASF1, CTF4, RFA2, MCM2, MIF2, TOF1, DAD4, UBC9, MCM7, CSM3, MCM5, NNF1, PSF3, DBF4, SMC3, DOT5, PSF2, RLF2, MCM6, CDC7, PIF1, IRR1, NRP1, RIF1, SGS1, RSC4, ASH1, RFA1, DAD1, NUF2, NUT2, SLX1, SRM1, SPT1…
GFA1	Cluster 1	-0.125786	-1.48511	-1.16105	-0.774924		GO:0043596	nuclear replication fork	6.31062e-07	2.08271e-09	19	561	41	5631	0	0	MCM4, RFA2, POL1, CTF4, HHT1, MCM2, RFA1, TOF1, POL3, MCM7, ECO1, CSM3, MCM5, PSF3, PSF2, MCM3, CDC45, MCM6, PIF1
GLR1	Cluster 1	-0.0795521	-0.530582	-0.672455	-1.07038		GO:0005657	replication fork	6.34638e-06	2.09451e-08	21	561	55	5631	0	0	MCM4, RFA2, POL1, CTF4, HHT1, MCM2, RFA1, TOF1, POL3, MCM7, ECO1, CSM3, PSF3, MCM5, PSF2, MCM3, CDC45, POL2, RFC2, MCM6, PIF1
GOT1	Cluster 1	-0.39313	-1.16933	-1.41418	-1.53809		GO:0071162	CMG complex	1.2637e-05	4.17061e-08	9	561	11	5631	0	0	PSF3, MCM5, MCM4, PSF2, CDC45, MCM2, MCM3, MCM6, MCM7
GTH1	Cluster 1	-0.225419	-2.0058	-2.23701	-1.34825		GO:0031298	replication fork protection complex	4.24429e-05	1.40075e-07	13	561	25	5631	0	0	PSF3, MCM5, MCM4, PSF2, CTF4, HHT1, CDC45, MCM2, MCM3, TOF1, MCM6, MCM7, CSM3
GUK1	Cluster 1	-0.554022	-1.71921	-1.82428	-1.97633		GO:0000228	nuclear chromosome	6.33176e-05	2.08969e-07	32	561	123	5631	0	0	MCM4, RFA2, CTF4, HHT1, MCM2, TOF1, UBC9, MCM7, MSI1, CSM3, PSF3, MCM5, SMC3, SKI8, PSF2, MCM6, PIF1, IRR1, POL1, ASH1, RFA1, DPB3, POL3, ECO1, SLX1, SMT3, MCM21, MCM3, CDC45, POL2, PDS5, ORC5
HBN1	Cluster 1	-0.20612	-1.00272	-1.05498	-1.15631		GO:0000793	condensed chromosome	6.81587e-05	2.24946e-07	22	561	67	5631	0	0	IRR1, DAD2, RFA2, BIR1, BIK1, RFA1, MIF2, DAD1, NUF2, DAD4, UBC9, KAR9, NNF1, SMT3, SMC6, MCM21, SMC3, YCS4, IPL1, DAM1, PDS5, SPC24
HCH1	Cluster 1	-0.579771	-0.925209	-1.34083	-1.45212		GO:0099081	supramolecular polymer	7.12085e-05	2.35011e-07	20	561	57	5631	0	0	MYO2, ARP1, DAD2, NIP100, ABP140, BIR1, BIK1, SPC98, CDC10, DAD1, TUB4, NUF2, DAD4, KAR9, CDC11, RBL2, IPL1, DAM1, TPM2, KIP3
HET1	Cluster 1	-0.459851	-1.61004	-1.84978	-1.78551		GO:0099512	supramolecular fiber	7.12085e-05	2.35011e-07	20	561	57	5631	0	0	MYO2, ARP1, DAD2, NIP100, ABP140, BIR1, BIK1, SPC98, CDC10, DAD1, TUB4, NUF2, DAD4, KAR9, CDC11, RBL2, IPL1, DAM1, TPM2, KIP3
HHT1-2	Cluster 1	0.0229167	-0.396301	-0.605663	-1.18168		GO:0099513	polymeric cytoskeletal fiber	7.12085e-05	2.35011e-07	20	561	57	5631	0	0	MYO2, ARP1, DAD2, NIP100, ABP140, BIR1, BIK1, SPC98, CDC10, DAD1, TUB4, NUF2, DAD4, KAR9, CDC11, RBL2, IPL1, DAM1, TPM2, KIP3
HIS1	Cluster 1	-0.581586	-0.999855	-0.9969	-1.05588		GO:0098687	chromosomal region	0.000112177	3.70222e-07	33	561	132	5631	0	0	ASF1, DAD2, RFA2, BIR1, HHT1, MIF2, MPH1, DAD4, KAR9, SWD2, MCM7, ELG1, HST3, NNF1, MCM5, DBF4, YCS4, DOT5, RLF2, CDC7, IRR1, RIF1, BIK1, RFA1, DAD1, NUF2, MCM21, SPT10, IPL1, DAM1, MCM3, EST2, SPC24
HMO1	Cluster 1	-0.0794832	-1.80411	-1.67452	-1.22711		GO:0043228	non-membrane-bounded organelle	0.000112962	3.72813e-07	151	561	1057	5631	0	0	HMO1, DAD2, CRN1, MCM4, BIR1, BNI4, MPH1, KAR9, RTT106, RPL5, ELG1, SWI4, SMC6, SKI8, NOP9, RPB9, RPS1B, SAM2, RPL13B, MYO2, RHO4, POL3, DBP3, USV1, SMT3, RPS9B, CDC11, CDC42, CDC28, CDC45, PDS5, ORC5, SPC24, RPS27B, ASF1, NOP13, RPS13, RPL40A, RPL17B, MRPL28, MCM7, CSM3, NNF1, CIC1, RPL18B, DOT5, RPS22B, RLF2, NOC3, TGL1, MCM6, SEC53, RPS26B, PIF1, NOP16, IRR1, RPS28A, RIF1, NRP1, SGS1, RSC4, DA…
HMX1	Cluster 1	-0.23723	-1.24446	-1.05302	-0.56638		GO:0043232	intracellular non-membrane-bounded organelle	0.000112962	3.72813e-07	151	561	1057	5631	0	0	HMO1, DAD2, CRN1, MCM4, BIR1, BNI4, MPH1, KAR9, RTT106, RPL5, ELG1, SWI4, SMC6, SKI8, NOP9, RPB9, RPS1B, SAM2, RPL13B, MYO2, RHO4, POL3, DBP3, USV1, SMT3, RPS9B, CDC11, CDC42, CDC28, CDC45, PDS5, ORC5, SPC24, RPS27B, ASF1, NOP13, RPS13, RPL40A, RPL17B, MRPL28, MCM7, CSM3, NNF1, CIC1, RPL18B, DOT5, RPS22B, RLF2, NOC3, TGL1, MCM6, SEC53, RPS26B, PIF1, NOP16, IRR1, RPS28A, RIF1, NRP1, SGS1, RSC4, DA…
HNM1	Cluster 1	-0.419461	-1.13107	-1.27126	-1.45902		GO:0032993	protein-DNA complex	0.00026042	8.59472e-07	18	561	51	5631	0	0	RIF1, MCM4, RFA2, POL1, HHT1, MCM2, RFA1, POL3, MCM7, MCM5, PSF3, PSF2, IPI3, MCM3, CDC45, NOC3, MCM6, ORC5
HNT1	Cluster 1	-0.703274	-0.806571	-1.08656	-1.10212		GO:0015630	microtubule cytoskeleton	0.000274585	9.06221e-07	24	561	83	5631	0	0	ARP1, DAD2, CLB4, NIP100, BIR1, BIK1, CDC31, SHS1, SPC98, DAD1, CDC10, TUB4, NUF2, DAD4, KAR9, BUB2, KIN4, CDC11, RBL2, BUD14, IPL1, DAM1, TEM1, KIP3
HST3	Cluster 1	-0.188925	-1.09419	-1.22372	-1.40127		GO:0042555	MCM complex	0.00028921	9.54489e-07	6	561	6	5631	0	0	MCM5, MCM3, MCM2, MCM4, MCM6, MCM7
HXK1	Cluster 1	-0.27608	-1.15212	-0.947018	-0.368924		GO:0005874	microtubule	0.000498064	1.64377e-06	17	561	48	5631	0	0	ARP1, DAD2, NIP100, BIR1, BIK1, SPC98, CDC10, DAD1, TUB4, NUF2, DAD4, KAR9, CDC11, RBL2, IPL1, DAM1, KIP3
IAH1	Cluster 1	-0.602326	-1.65579	-1.74394	-1.37705		GO:0005656	nuclear pre-replicative complex	0.000795169	2.62432e-06	9	561	15	5631	0	0	MCM5, MCM4, IPI3, MCM2, MCM3, NOC3, ORC5, MCM6, MCM7
IDH1	Cluster 1	-0.17512	-1.11128	-1.45084	-1.70861		GO:0036387	pre-replicative complex	0.000795169	2.62432e-06	9	561	15	5631	0	0	MCM5, MCM4, IPI3, MCM2, MCM3, NOC3, ORC5, MCM6, MCM7
IDH2	Cluster 1	-0.25036	-1.08427	-1.40699	-1.76366		GO:0000775	chromosome, centromeric region	0.00112687	3.71905e-06	19	561	61	5631	0	0	IRR1, DAD2, BIR1, BIK1, HHT1, MIF2, DAD1, NUF2, DAD4, KAR9, NNF1, MCM21, DBF4, YCS4, RLF2, IPL1, DAM1, CDC7, SPC24
IDI1	Cluster 1	-0.291954	-1.29221	-1.22603	-1.38236		GO:0005819	spindle	0.00128862	4.25286e-06	15	561	41	5631	0	0	DAD2, CDC11, NIP100, BIR1, BIK1, IPL1, DAM1, SPC98, CDC10, DAD1, TUB4, NUF2, DAD4, KIP3, BUB2
INP1	Cluster 1	-0.265695	-1.10338	-1.203	-1.25943		GO:0031261	DNA replication preinitiation complex	0.0019779	6.52772e-06	10	561	20	5631	0	0	PSF3, MCM5, MCM4, PSF2, CDC45, MCM2, MCM3, MCM6, ORC5, MCM7
IOC4	Cluster 1	-0.0974822	-1.1656	-1.08385	-1.15428		GO:0030427	site of polarized growth	0.00242549	8.00491e-06	40	561	198	5631	0	0	SHO1, UTR2, SHS1, BNI4, CTS1, RSR1, RGA1, CHS5, CDC10, KAR9, CAR1, PCL2, KIN4, SHE3, KSS1, KRE6, DNF1, RDI1, MSB2, SHM2, SWE1, APL3, DSE1, MYO2, ABP140, BIK1, RHO4, KCC4, YEL1, SLG1, PXL1, SMI1, NUM1, CDC11, CDC42, CDC28, BUD14, TPM2, YCK2, RAX1
IPA1	Cluster 1	-0.584951	-0.973087	-1.19312	-1.16526		GO:0005856	cytoskeleton	0.00349174	1.15239e-05	36	561	173	5631	0	0	ARP1, DAD2, CLB4, CRN1, UTR2, NIP100, BIR1, SHS1, ARC19, BNI4, SPC98, RGA1, CDC10, TUB4, DAD4, KAR9, BUB2, KIN4, RBL2, MYO2, ABP140, BIK1, CDC31, RHO4, KCC4, DAD1, NUF2, SMT3, CDC11, CDC42, BUD14, IPL1, DAM1, TPM2, TEM1, KIP3
IPI3	Cluster 1	-0.225558	-0.708529	-0.730835	-1.05817		GO:0005933	cellular bud	0.00403846	1.33283e-05	37	561	181	5631	0	0	SHO1, UTR2, SHS1, BNI4, CTS1, RSR1, RGA1, CDC10, PCL2, KIN4, SHE3, KSS1, DNF1, KRE6, RDI1, SWE1, APL3, LTE1, DSE1, MYO2, RHO4, ASH1, KCC4, YEL1, SLG1, PXL1, SMI1, AMN1, NUM1, CDC11, CDC42, CDC28, BUD14, TPM2, YCK2, CLA4, RAX1
IPL1	Cluster 1	-0.316639	-1.20544	-0.958229	-0.731679		GO:0005576	extracellular region	0.00864925	2.85454e-05	15	561	47	5631	0	0	TIP1, SSA1, PST1, UTR2, MF(ALPHA)1, GAS1, BGL2, MSB2, PIR1, CRH1, CCW14, CTS1, ACB1, RNY1, YPS1
IRR1	Cluster 1	-0.296461	-1.40968	-1.46775	-1.28619		GO:0005618	cell wall	0.00864925	2.85454e-05	15	561	47	5631	0	0	TIP1, SSA1, PST1, MCD4, CDC11, UTR2, GAS1, BGL2, PIR1, CRH1, CCW14, CTS1, RGA1, YPS1, RAX1
IST1	Cluster 1	0.0688632	-0.454203	-0.709125	-1.27433		GO:0009277	fungal-type cell wall	0.00864925	2.85454e-05	15	561	47	5631	0	0	TIP1, SSA1, PST1, MCD4, CDC11, UTR2, GAS1, BGL2, PIR1, CRH1, CCW14, CTS1, RGA1, YPS1, RAX1
ITR100	Cluster 1	0.589761	0.398887	-0.0629754	-1.06159		GO:0030312	external encapsulating structure	0.00864925	2.85454e-05	15	561	47	5631	0	0	TIP1, SSA1, PST1, MCD4, CDC11, UTR2, GAS1, BGL2, PIR1, CRH1, CCW14, CTS1, RGA1, YPS1, RAX1
ITR2	Cluster 1	-0.667591	-1.01621	-0.974963	-0.889235		GO:0005816	spindle pole body	0.00921573	3.0415e-05	14	561	42	5631	0	0	DAD2, CLB4, KIN4, NIP100, BIK1, CDC31, DAM1, TEM1, SPC98, DAD1, TUB4, NUF2, KAR9, BUB2
JEN1	Cluster 1	0.192306	-0.40637	-0.852423	-1.70351		GO:0005935	cellular bud neck	0.00942113	3.10928e-05	31	561	146	5631	0	0	SHO1, MYO2, UTR2, RHO4, SHS1, KCC4, BNI4, CTS1, YEL1, SLG1, RSR1, RGA1, CDC10, PXL1, SMI1, KIN4, PCL2, CDC11, CDC42, DNF1, KRE6, KSS1, CDC28, RDI1, BUD14, TPM2, YCK2, SWE1, APL3, RAX1, DSE1
KAR4	Cluster 1	-1.2648	-1.69376	-0.367321	0.659151		GO:0000779	condensed chromosome, centromeric region	0.0165982	5.47796e-05	14	561	44	5631	0	0	NNF1, DAD2, MCM21, YCS4, BIR1, BIK1, IPL1, DAM1, MIF2, DAD1, NUF2, DAD4, KAR9, SPC24
KAR9	Cluster 1	-0.337649	-1.83691	-1.87247	-1.88382		GO:0005815	microtubule organizing center	0.0165982	5.47796e-05	14	561	44	5631	0	0	DAD2, CLB4, KIN4, NIP100, BIK1, CDC31, DAM1, TEM1, SPC98, DAD1, TUB4, NUF2, KAR9, BUB2
KCC4	Cluster 1	0.180652	-0.876863	-1.85636	-1.75556		GO:0005876	spindle microtubule	0.0301094	9.93708e-05	8	561	17	5631	0.0012	0.04	CDC11, BIK1, IPL1, DAM1, CDC10, DAD1, NUF2, KIP3
KIN4	Cluster 1	-0.0608517	-1.73115	-1.73538	-1.54349		GO:0000776	kinetochore	0.031888	0.000105241	13	561	41	5631	0.0011	0.04	NNF1, DAD2, MCM21, BIR1, BIK1, IPL1, DAM1, MIF2, DAD1, NUF2, DAD4, KAR9, SPC24
KIP3-2	Cluster 1	-0.304603	-1.35679	-1.35688	-1.26881		GO:0032156	septin cytoskeleton	0.0415779	0.000137221	9	561	22	5631	0.0011	0.04	SMT3, CDC11, CDC42, UTR2, BNI4, KCC4, SHS1, CDC10, RGA1
KIP3-3	Cluster 1	-0.345409	-1.55576	-1.97706	-2.11909		GO:0005940	septin ring	0.0495067	0.000163389	8	561	18	5631	0.0016	0.06	SMT3, CDC11, CDC42, UTR2, BNI4, KCC4, SHS1, CDC10
KIP3-4	Cluster 1	-0.431069	-1.80453	-1.92625	-1.65539
KRE6	Cluster 1	0.038241	-1.0339	-1.14232	-1.27457
KSS1	Cluster 1	-0.163494	-0.458257	-0.533241	-1.23054
LEU2	Cluster 1	-0.570951	-1.06154	-0.983503	-1.17835
LIN1	Cluster 1	-0.365364	-0.596878	-1.01411	-1.19725
LMT1	Cluster 1	-0.479593	-1.56328	-1.84936	-2.08615
LRO1	Cluster 1	-0.117019	-1.07635	-1.2059	-1.09796
LSC1	Cluster 1	0.217612	-1.07864	-1.3235	-1.47208
LTE1	Cluster 1	-0.397552	-1.82108	-2.00245	-2.07352
LTP1	Cluster 1	-0.551632	-1.31639	-1.4719	-1.72178
LYS12	Cluster 1	-0.526348	-1.27199	-1.35165	-1.75361
MATalpha1	Cluster 1	-0.764839	-1.37321	-1.85737	-1.95727
MBA1	Cluster 1	-0.302779	-0.804017	-0.953352	-1.16124
MCD4	Cluster 1	-0.302812	-1.59158	-1.91891	-2.11056
MCM2	Cluster 1	0.293984	-0.968683	-1.56328	-1.84878
MCM21	Cluster 1	-0.154485	-0.836108	-1.39239	-1.50195
MCM3	Cluster 1	0.46039	-0.838022	-1.83102	-1.45632
MCM4	Cluster 1	0.217166	-1.12909	-1.51342	-1.29755
MCM5	Cluster 1	0.31603	-1.3895	-2.05076	-1.64499
MCM6	Cluster 1	0.170103	-0.928515	-1.58055	-1.57662
MCM7	Cluster 1	0.179637	-0.803739	-1.27352	-1.36484
MED7	Cluster 1	-0.411051	-0.513147	-0.762666	-1.00057
MET10	Cluster 1	-0.0107033	-0.923547	-1.296	-1.35736
MET14	Cluster 1	-0.56947	-1.62782	-1.86863	-2.12792
MET17	Cluster 1	-0.514773	-1.24945	-1.01281	-0.985311
MET6	Cluster 1	-0.852329	-1.85623	-1.63913	-1.70791
MEU1	Cluster 1	-0.416026	-1.28662	-1.37391	-1.26285
MF(ALPHA)1	Cluster 1	-0.275213	-1.02941	-0.724708	-0.717059
MGM101	Cluster 1	-0.251796	-0.712262	-0.831308	-1.23515
MIF2	Cluster 1	-0.278073	-1.23265	-1.24025	-1.19336
MIH1	Cluster 1	0.0292143	-0.8793	-1.18954	-0.89598
MIP1	Cluster 1	-0.373173	-0.858107	-1.07305	-1.3655
MIS1-2	Cluster 1	-0.531821	-1.26347	-0.909426	-0.594068
MNN10	Cluster 1	-0.318565	-0.84898	-0.915174	-1.22581
MNN9	Cluster 1	-0.143227	-0.699046	-0.791778	-1.04936
MPD1	Cluster 1	-0.437725	-0.885673	-1.1064	-1.30229
MPH1	Cluster 1	-0.146243	-0.784742	-0.922608	-1.12055
MRPL28	Cluster 1	-0.456712	-0.757703	-0.995253	-1.36765
MSB2	Cluster 1	0.0504815	-1.14798	-1.35621	-1.30234
MSH6	Cluster 1	-0.206288	-1.52001	-1.67473	-1.44494
MSI1	Cluster 1	-0.202483	-1.15367	-1.78262	-1.73889
MTD1	Cluster 1	-0.146758	-1.07081	-1.27206	-1.24094
MUP1-1	Cluster 1	0.872126	-0.158197	-0.854403	-1.25345
MUP3-2	Cluster 1	-0.500217	-1.98499	-1.42835	-1.29518
MXR1-1	Cluster 1	-0.407657	-0.965068	-1.18545	-0.925789
MYO2	Cluster 1	-0.0642369	-0.753495	-0.851331	-1.14714
NAB6	Cluster 1	0.0367493	-1.094	-1.61952	-1.49349
NIP100	Cluster 1	0.00467382	-0.586528	-1.11422	-1.3638
NMA1	Cluster 1	-0.304774	-1.36993	-1.32915	-0.931499
NNF1	Cluster 1	0.0958059	-0.70836	-1.11947	-1.29847
NOC3	Cluster 1	-0.389476	-0.79935	-0.929909	-1.13856
NOP13	Cluster 1	-0.315958	-1.31084	-1.45704	-1.48524
NOP16	Cluster 1	-0.13835	-1.18454	-0.871411	-1.02964
NOP19	Cluster 1	-0.504359	-1.04066	-1.11624	-1.08891
NOP9	Cluster 1	-0.564204	-1.28616	-1.15292	-1.05375
NRP1	Cluster 1	0.0124425	-0.621578	-0.747064	-1.00733
NUF2	Cluster 1	-0.395579	-1.96273	-2.05298	-1.72739
NUFM	Cluster 1	-0.376514	-1.227	-1.08562	-1.22531
NUM1	Cluster 1	-0.490323	-1.49206	-1.79432	-1.9364
NUMM	Cluster 1	-0.45069	-1.00091	-0.770193	-0.666967
NUP192	Cluster 1	-0.308753	-0.980523	-1.27734	-1.51733
NUT2	Cluster 1	-0.357631	-0.307403	-0.540311	-1.03289
ODC1	Cluster 1	-0.496698	-0.997647	-1.10164	-1.16673
ODE1	Cluster 1	0.12129	-0.682998	-0.901222	-1.06794
OPT1-1	Cluster 1	-1.02801	-2.15674	-1.74855	-1.22736
ORC5	Cluster 1	-0.469014	-0.421384	-0.566736	-1.11448
OSH3	Cluster 1	-0.100689	-0.651533	-0.970114	-1.38345
PAM18	Cluster 1	-0.52354	-0.810797	-1.03532	-1.14896
PCL2	Cluster 1	-0.0213551	-0.924771	-1.35779	-1.47897
PDA1	Cluster 1	-0.0228885	-0.879519	-1.10157	-1.30478
PDB1	Cluster 1	0.0374506	-0.987921	-1.34073	-1.51024
PDS5	Cluster 1	-0.244576	-1.5114	-2.01524	-1.95424
PEX11C	Cluster 1	-0.698831	-1.01274	-0.447999	-0.304344
PHO13	Cluster 1	-0.0786166	-0.611494	-0.913153	-1.00533
PHO4-2	Cluster 1	-0.135574	-0.94927	-0.795618	-1.15914
PHO84-1	Cluster 1	-1.30898	-0.842174	-0.604139	-0.561939
PHO84-2	Cluster 1	0.223431	-0.921497	-1.29643	-1.2246
PHO89	Cluster 1	-0.916242	-2.60064	-1.67931	-0.866901
PIF1	Cluster 1	-0.18793	-1.28165	-1.38312	-1.57409
PIR1	Cluster 1	0.191036	-1.24231	-0.722839	-0.0632314
PLP1	Cluster 1	-0.185392	-0.869131	-1.17726	-1.5343
PMA1	Cluster 1	0.0171891	-0.823327	-1.21035	-1.66209
PMI40	Cluster 1	-0.158475	-1.27619	-1.56787	-1.68243
PMT2	Cluster 1	-0.086792	-0.694095	-0.793913	-1.36003
PMU1	Cluster 1	-0.417518	-0.861676	-1.03426	-0.119014
PNP1	Cluster 1	-0.294071	-1.09246	-0.638638	0.183907
POL1	Cluster 1	-0.0558248	-1.42444	-1.64313	-1.87744
POL2	Cluster 1	0.0324164	-1.53985	-1.47177	-1.12408
POL3	Cluster 1	-0.17374	-1.10029	-1.3062	-1.20983
POM152	Cluster 1	-0.0761892	-0.895926	-1.16393	-1.33498
POT1	Cluster 1	-0.152786	-0.856342	-1.04814	0.151146
POX18	Cluster 1	-0.448459	-1.13435	-1.23964	-0.166851
PP7435_Chr1-0003	Cluster 1	-0.924805	-1.17503	-1.18104	-1.01531
PP7435_Chr1-0049	Cluster 1	-0.356152	-1.15942	-1.65709	-2.19882
PP7435_Chr1-0080	Cluster 1	-0.169146	-1.94384	-2.1375	-1.81742
PP7435_Chr1-0287	Cluster 1	0.078686	-0.978016	-1.30385	-0.554878
PP7435_Chr1-0351	Cluster 1	0.395667	-0.890517	-1.25889	-1.32158
PP7435_Chr1-0359	Cluster 1	-0.31016	-0.425833	-0.864476	-1.01271
PP7435_Chr1-0434	Cluster 1	-0.158048	-0.704427	-1.0213	-1.62122
PP7435_Chr1-0443	Cluster 1	0.0678319	-0.811444	-1.13671	-1.45686
PP7435_Chr1-0495	Cluster 1	-0.324178	-1.40275	-1.54941	-1.25722
PP7435_Chr1-0603	Cluster 1	-0.771	-1.0351	-0.490243	-0.455087
PP7435_Chr1-0648	Cluster 1	0.702267	-0.476258	-0.995548	-1.65629
PP7435_Chr1-0719	Cluster 1	-0.184856	-0.496447	-0.576482	-1.03585
PP7435_Chr1-0896	Cluster 1	-0.111519	-0.705219	-0.943472	-1.49416
PP7435_Chr1-0914	Cluster 1	0.00182143	-1.24584	-1.60939	-1.87425
PP7435_Chr1-0917	Cluster 1	-0.337822	-1.28937	-1.32041	-1.54414
PP7435_Chr1-1005	Cluster 1	-1.337	-1.20212	-0.863073	-0.0192078
PP7435_Chr1-1031	Cluster 1	-0.211389	-1.05073	-1.04559	-0.394281
PP7435_Chr1-1034	Cluster 1	-0.677463	-0.924069	-0.90318	-1.16668
PP7435_Chr1-1039	Cluster 1	0.539841	-0.780155	-1.62449	-1.56843
PP7435_Chr1-1040	Cluster 1	-0.135699	-0.876989	-1.32046	-2.38364
PP7435_Chr1-1042	Cluster 1	-0.0907087	-0.965232	-1.22081	-1.088
PP7435_Chr1-1086	Cluster 1	-0.636171	-0.948429	-1.4731	-1.35226
PP7435_Chr1-1089	Cluster 1	-0.624372	-0.950498	-1.04576	-1.45002
PP7435_Chr1-1115	Cluster 1	-0.234617	-0.282051	-0.607938	-1.24163
PP7435_Chr1-1229	Cluster 1	-0.348381	-1.63645	-1.39551	-1.53699
PP7435_Chr1-1261	Cluster 1	-0.339471	-0.679598	-0.987217	-1.32603
PP7435_Chr1-1287	Cluster 1	-0.157733	-0.936576	-1.16825	-1.11585
PP7435_Chr1-1337	Cluster 1	-0.274921	-1.37791	-1.47695	-1.67302
PP7435_Chr1-1357	Cluster 1	-0.460929	-1.04158	-1.60992	-2.5692
PP7435_Chr1-1371	Cluster 1	-0.0887635	-0.429351	-1.27945	-1.92078
PP7435_Chr1-1392	Cluster 1	-0.330893	-1.29111	-1.54921	-1.4459
PP7435_Chr1-1474	Cluster 1	-0.506576	-1.14933	-1.14338	-1.25898
PP7435_Chr1-1528	Cluster 1	-0.31682	-0.582002	-0.68485	-1.16225
PP7435_Chr1-1534	Cluster 1	-0.519712	-0.976673	-1.42264	-1.3029
PP7435_Chr1-1565	Cluster 1	-0.372858	-1.66082	-1.49779	-1.1384
PP7435_Chr1-1620	Cluster 1	-0.43321	-1.5214	-1.28119	-0.526144
PP7435_Chr1-1873	Cluster 1	-0.584502	-1.59192	-1.91996	-2.17158
PP7435_Chr1-2049	Cluster 1	-0.209685	-0.909581	-1.25708	-1.84182
PP7435_Chr1-2456	Cluster 1	-0.216828	-1.42646	-1.32143	-1.14842
PP7435_Chr1-2885	Cluster 1	-0.612007	-1.69905	-1.39177	-1.45213
PP7435_Chr1-2940	Cluster 1	-0.156332	-0.321928	-0.615714	-1.00846
PP7435_Chr1-3314	Cluster 1	-0.188426	-1.09961	-1.05488	-1.36619
PP7435_Chr1-3369	Cluster 1	-0.834375	-1.37331	-1.21382	-0.9966
PP7435_Chr1-3413	Cluster 1	-0.333071	-0.760935	-1.21023	-1.16293
PP7435_Chr2-0160	Cluster 1	0.483164	-1.34949	-2.40384	-1.94369
PP7435_Chr2-0190	Cluster 1	-0.497417	-0.974248	-1.17146	-0.88991
PP7435_Chr2-0198	Cluster 1	-0.100581	-0.443003	-0.61511	-1.10381
PP7435_Chr2-0216	Cluster 1	0.0942338	-0.953695	-1.64566	-1.49825
PP7435_Chr2-0226	Cluster 1	-0.414214	-1.21598	-0.854445	-0.136309
PP7435_Chr2-0235	Cluster 1	-0.377643	-0.935479	-1.34567	-1.64175
PP7435_Chr2-0300	Cluster 1	-0.105409	-0.640458	-0.745315	-1.03651
PP7435_Chr2-0344	Cluster 1	-0.468978	-1.83098	-1.57148	-1.2036
PP7435_Chr2-0355	Cluster 1	-0.270343	-1.99753	-1.58611	-0.623079
PP7435_Chr2-0425	Cluster 1	-0.248112	-1.48263	-1.8872	-1.81367
PP7435_Chr2-0534	Cluster 1	-0.214024	-0.695841	-0.813286	-1.15933
PP7435_Chr2-0578	Cluster 1	-0.637614	-1.27745	0.135559	0.104261
PP7435_Chr2-0595	Cluster 1	-0.0535126	-0.838838	-1.00808	-0.943933
PP7435_Chr2-0627	Cluster 1	-1.01268	-0.362352	-0.628151	-0.138556
PP7435_Chr2-0648	Cluster 1	-0.111493	-0.1846	-0.568457	-1.2395
PP7435_Chr2-0661	Cluster 1	-0.22945	-1.44457	-1.2345	-1.47364
PP7435_Chr2-0744	Cluster 1	-1.05318	-1.32712	-1.27383	-1.04154
PP7435_Chr2-0844	Cluster 1	-0.272153	-0.698199	-1.18389	-1.50481
PP7435_Chr2-0852	Cluster 1	-0.337419	-1.27917	-1.43814	-1.70514
PP7435_Chr2-0864	Cluster 1	-0.264174	-1.06203	-0.479469	-0.53573
PP7435_Chr2-0916	Cluster 1	-0.516967	-1.97731	-1.5162	-0.798174
PP7435_Chr2-0929	Cluster 1	-0.216265	-0.945911	-1.16306	-1.4413
PP7435_Chr2-1011	Cluster 1	-0.401289	-0.849599	-1.01891	-1.12401
PP7435_Chr2-1040	Cluster 1	-0.19341	-0.328304	-0.953854	-1.28734
PP7435_Chr2-1097	Cluster 1	1.0035	0.880707	-0.259702	-0.982983
PP7435_Chr2-1106	Cluster 1	0.214852	-0.620806	-1.01569	-1.13307
PP7435_Chr2-1175	Cluster 1	-0.266662	-1.41436	-1.63382	-1.96697
PP7435_Chr2-1219	Cluster 1	0.234321	-1.00287	-1.12629	-0.540059
PP7435_Chr2-1266	Cluster 1	0.0654357	-0.458109	-0.842822	-1.30676
PP7435_Chr2-1748	Cluster 1	-0.0442444	-0.612023	-0.873239	-1.62911
PP7435_Chr2-2243	Cluster 1	-0.352617	-1.23599	-1.15551	-0.94427
PP7435_Chr2-2683	Cluster 1	-0.318436	-0.794739	-0.838821	-1.476
PP7435_Chr2-2716	Cluster 1	-0.546408	-1.91596	-1.57939	-1.22901
PP7435_Chr3-0124	Cluster 1	-0.22836	-1.54267	-1.86477	-1.83219
PP7435_Chr3-0134	Cluster 1	-0.190623	-1.07016	-1.11369	-0.909619
PP7435_Chr3-0146	Cluster 1	-0.10248	-1.08768	-1.10823	-1.15984
PP7435_Chr3-0161	Cluster 1	-0.305696	-1.31968	-1.59365	-1.51455
PP7435_Chr3-0165	Cluster 1	-0.0671098	-0.471668	-0.590859	-1.0618
PP7435_Chr3-0210	Cluster 1	-0.0306208	-0.878517	-1.11406	-1.04008
PP7435_Chr3-0223	Cluster 1	-0.12692	-0.701072	-0.763816	-1.44593
PP7435_Chr3-0263	Cluster 1	0.403421	-0.281296	-0.605591	-1.49712
PP7435_Chr3-0268	Cluster 1	-0.312984	-0.995319	-1.64386	-1.80144
PP7435_Chr3-0288	Cluster 1	-0.27265	-2.23234	-1.88808	-1.24547
PP7435_Chr3-0355	Cluster 1	-0.41116	-0.638813	-0.945493	-1.46564
PP7435_Chr3-0367	Cluster 1	-0.228004	-0.853717	-1.123	-1.71891
PP7435_Chr3-0383	Cluster 1	-0.597695	-1.43503	-1.25445	-0.981817
PP7435_Chr3-0421	Cluster 1	-0.152242	-0.842817	-1.0293	-1.20394
PP7435_Chr3-0477	Cluster 1	1.06164	-0.728011	-1.52865	-1.28908
PP7435_Chr3-0591	Cluster 1	-0.419573	-1.24892	-1.39861	-1.29227
PP7435_Chr3-0593	Cluster 1	-0.0515508	-1.15465	-1.53987	-1.97386
PP7435_Chr3-0594	Cluster 1	0.0805961	-1.27422	-1.65892	-1.0941
PP7435_Chr3-0654	Cluster 1	-0.624285	-1.06922	-1.07218	-0.839919
PP7435_Chr3-0675	Cluster 1	0.0915983	-0.696436	-0.794508	-1.24634
PP7435_Chr3-0704	Cluster 1	0.289965	-0.419524	-0.722075	-1.00978
PP7435_Chr3-0711	Cluster 1	-0.129707	-0.699478	-0.957519	-1.01818
PP7435_Chr3-0716	Cluster 1	-1.04453	-2.22861	-2.24155	-1.17128
PP7435_Chr3-0729	Cluster 1	-0.422573	-1.50013	-1.69769	-1.59334
PP7435_Chr3-0858	Cluster 1	-0.0387277	-1.29543	-1.34357	-1.47195
PP7435_Chr3-0894	Cluster 1	-0.427361	-1.21514	-1.39547	-1.19678
PP7435_Chr3-0921	Cluster 1	-0.146916	-0.502344	-0.735644	-1.2512
PP7435_Chr3-0962	Cluster 1	-0.406731	-1.50811	-1.73723	-1.64031
PP7435_Chr3-0979	Cluster 1	-0.0644086	-0.102429	-0.621342	-1.38705
PP7435_Chr3-0992	Cluster 1	-0.460652	-1.19555	-1.4452	-1.21848
PP7435_Chr3-1071	Cluster 1	-0.224916	-1.30059	-0.638753	0.60713
PP7435_Chr3-1163	Cluster 1	-0.315562	-0.863481	-0.961132	-1.11072
PP7435_Chr3-1211	Cluster 1	-0.967801	-1.37328	-0.199899	0.463306
PP7435_Chr3-1213	Cluster 1	1.72508	-0.631932	-1.65042	-1.05729
PP7435_Chr3-1254	Cluster 1	-0.979576	-1.73206	-1.53045	-0.939095
PP7435_Chr3-1263	Cluster 1	0.302865	0.0517245	-0.0177855	-2.01306
PP7435_Chr3-1688	Cluster 1	-0.0948062	-0.914176	-1.18342	-1.28416
PP7435_Chr3-1765	Cluster 1	0.17225	-1.22488	-1.48829	-1.46596
PP7435_Chr3-1809	Cluster 1	0.039064	-0.924439	-1.0196	-1.22888
PP7435_Chr3-1930	Cluster 1	-1.0288	-1.29637	-2.64945	-1.52113
PP7435_Chr3-2678	Cluster 1	-0.115246	-0.4321	-0.943852	-1.01389
PP7435_Chr3-2810	Cluster 1	-0.499551	-1.94583	-1.52412	-1.46219
PP7435_Chr4-0054	Cluster 1	-0.364855	-0.861034	-1.04495	-0.92396
PP7435_Chr4-0069	Cluster 1	0.17293	-1.16373	-1.97961	-1.31354
PP7435_Chr4-0090	Cluster 1	-0.275051	-0.924076	-1.03332	-1.03952
PP7435_Chr4-0097	Cluster 1	0.182204	-0.570508	-0.680845	-1.18408
PP7435_Chr4-0101	Cluster 1	0.0060634	-1.05919	-1.23585	-0.681921
PP7435_Chr4-0158	Cluster 1	-0.496242	-0.00499631	-0.112762	-1.09266
PP7435_Chr4-0263	Cluster 1	-0.373829	-1.62908	-1.66306	-1.74817
PP7435_Chr4-0274	Cluster 1	-0.0869565	-1.58126	-1.35385	-1.64979
PP7435_Chr4-0291	Cluster 1	-1.41396	-1.64904	-0.948677	-0.0664831
PP7435_Chr4-0309	Cluster 1	-0.344605	-1.96436	-1.98974	-1.8699
PP7435_Chr4-0363	Cluster 1	-0.104665	-0.647676	-1.05421	-1.18602
PP7435_Chr4-0366	Cluster 1	-0.776398	-1.64289	-1.72872	-1.57895
PP7435_Chr4-0396	Cluster 1	-0.681084	-2.16036	-1.18428	-0.649239
PP7435_Chr4-0403	Cluster 1	-0.20387	-1.19498	-1.39534	-0.859604
PP7435_Chr4-0421	Cluster 1	0.0477048	-0.839631	-1.04567	-0.883038
PP7435_Chr4-0427	Cluster 1	-0.489286	-0.631628	-1.06405	-0.96076
PP7435_Chr4-0447	Cluster 1	-0.764817	-1.45101	-1.48884	-1.16067
PP7435_Chr4-0462	Cluster 1	-0.335199	-1.51402	-1.18056	-1.53229
PP7435_Chr4-0470	Cluster 1	-0.0157877	-0.112258	-0.285207	-1.01269
PP7435_Chr4-0474	Cluster 1	-0.162371	-0.505523	-1.01646	-1.08213
PP7435_Chr4-0488	Cluster 1	-0.503582	-1.00236	-1.00899	-1.41741
PP7435_Chr4-0496	Cluster 1	-0.397369	-1.62707	-1.75415	-2.16277
PP7435_Chr4-0519	Cluster 1	-0.0208596	-1.87773	-1.98102	-1.30508
PP7435_Chr4-0568	Cluster 1	-0.216959	-1.00264	-1.51558	-1.73136
PP7435_Chr4-0579	Cluster 1	-0.458636	-1.2691	-1.53237	-1.0263
PP7435_Chr4-0627	Cluster 1	0.363067	-0.280388	-0.448885	-1.20431
PP7435_Chr4-0629	Cluster 1	0.0281686	-1.94849	-1.98603	-1.65192
PP7435_Chr4-0632	Cluster 1	-2.90568	-2.72691	0.415889	0.830858
PP7435_Chr4-0704	Cluster 1	-0.351781	-1.36147	-1.58129	-1.7686
PP7435_Chr4-0719	Cluster 1	-0.891625	-1.81473	-1.63928	-0.745559
PP7435_Chr4-0720	Cluster 1	-0.389678	-0.804094	-1.07065	-1.01672
PP7435_Chr4-0836	Cluster 1	-0.193927	-1.1041	-1.21232	-1.21841
PP7435_Chr4-0927	Cluster 1	-0.350235	-1.74803	-2.01923	-1.49406
PP7435_Chr4-0940	Cluster 1	-0.925575	-1.7093	-1.4465	-1.56499
PP7435_Chr4-0953	Cluster 1	-0.889426	-1.418	-1.81316	-1.30524
PP7435_Chr4-0962	Cluster 1	-0.252917	-0.684114	-0.912728	-1.21266
PP7435_Chr4-1035	Cluster 1	-0.349283	-2.3234	-1.95895	-1.50562
PP7435_Chr4-1466	Cluster 1	-0.343443	-1.00364	-1.12977	-1.86594
PP7435_Chr4-1587	Cluster 1	-0.663135	-1.67575	-1.31325	-0.949946
PP7435_Chr4-2159	Cluster 1	-0.228488	-1.17507	-1.98514	-1.39767
PpBMT3	Cluster 1	-0.227132	-0.714667	-0.743301	-1.07954
PpHXT2	Cluster 1	-0.96235	-1.07355	-0.640712	-0.70061
PPX1	Cluster 1	-0.325505	-1.08503	-1.11239	-0.801068
PSA1-2	Cluster 1	-0.372527	-1.0113	-0.770465	-0.555253
PSF2	Cluster 1	-0.638547	-1.34887	-1.64887	-1.66604
PSF3	Cluster 1	-0.519578	-1.14808	-1.31761	-1.09088
PST1	Cluster 1	-0.557859	-1.69387	-1.19838	-0.873428
PXL1	Cluster 1	-0.109566	-1.32394	-1.87001	-2.0955
QCR6	Cluster 1	-0.356022	-0.848958	-1.25736	-1.70907
RAB7	Cluster 1	-0.0102804	-0.431384	-0.859754	-1.51147
RAD53	Cluster 1	-0.208248	-1.09729	-1.1774	-1.31494
RAD54	Cluster 1	-0.136443	-1.69735	-2.14365	-1.63014
RAX1	Cluster 1	-0.505875	-1.92092	-1.72845	-1.85516
RBD2	Cluster 1	-0.733789	-1.12457	-1.0611	-1.0232
RBL2	Cluster 1	-0.352618	-1.58384	-1.23568	-1.02984
RDH54	Cluster 1	0.0720622	-1.27587	-1.43052	-1.54438
RDI1	Cluster 1	-0.509574	-1.02076	-1.00646	-1.21656
RER1	Cluster 1	-0.355849	-0.988047	-1.21861	-0.974194
RFA1	Cluster 1	-0.0320549	-0.939948	-1.25604	-0.774049
RFA2	Cluster 1	-0.323558	-1.93729	-2.18063	-1.7241
RFC2	Cluster 1	-0.358095	-1.51042	-1.79251	-1.87141
RFT1	Cluster 1	-0.2486	-0.559801	-0.626952	-1.01877
RGA1	Cluster 1	0.215924	-0.705466	-1.11062	-0.691435
RHO4	Cluster 1	-0.322359	-1.35018	-0.502434	-0.460005
RIF1	Cluster 1	-0.0239827	-0.914107	-1.06887	-0.952948
RIM1	Cluster 1	-0.47718	-1.42679	-1.19658	-0.906323
RKM2	Cluster 1	0.189207	-0.478065	-0.74156	-1.0787
RLF2	Cluster 1	0.105503	-1.155	-1.47403	-1.7061
RME1	Cluster 1	0.671893	0.6416	-0.356327	-1.33048
RNH201	Cluster 1	-0.232749	-1.39227	-1.65823	-1.65726
RNH202	Cluster 1	-0.056392	-0.83473	-1.06605	-1.03594
RNY1	Cluster 1	0.344681	-0.107362	-0.635545	-1.15807
RPB10	Cluster 1	-0.259908	-0.804153	-0.950205	-1.53032
RPB8	Cluster 1	-0.552348	-0.890236	-0.929821	-1.12684
RPB9	Cluster 1	-0.481563	-0.928435	-1.26233	-1.6122
RPL13B	Cluster 1	-0.21949	-0.661701	-0.98593	-1.58392
RPL17B	Cluster 1	-0.383881	-0.744064	-0.924802	-1.25883
RPL18B	Cluster 1	-0.159563	-0.517369	-0.763872	-1.28623
RPL22A	Cluster 1	-0.454827	-0.498701	-0.708759	-1.12469
RPL40A	Cluster 1	-0.370962	-0.535132	-0.853857	-1.03792
RPL5	Cluster 1	-0.179952	-0.645958	-0.745542	-1.44866
RPL6A	Cluster 1	-0.40663	-0.586685	-0.770714	-1.14928
RPL8B	Cluster 1	0.0210646	-0.707189	-0.875221	-1.36638
RPP2B	Cluster 1	-0.594651	-1.04218	-1.58396	-2.19389
RPS0B	Cluster 1	-0.196395	-0.639338	-0.920306	-1.56051
RPS13	Cluster 1	-0.300704	-0.476266	-0.643646	-1.01926
RPS19B	Cluster 1	-0.186644	-0.417253	-0.608665	-1.17295
RPS1B	Cluster 1	-0.248338	-0.514137	-0.719204	-1.22665
RPS20	Cluster 1	-0.238974	-0.334913	-0.575905	-1.36565
RPS22B	Cluster 1	-0.535521	-0.762572	-0.850096	-1.31904
RPS26B	Cluster 1	-0.305042	-0.438223	-0.580501	-1.27279
RPS27B	Cluster 1	-0.448609	-0.853898	-0.830303	-1.18014
RPS28A	Cluster 1	-0.536636	-0.569865	-0.700162	-1.21622
RPS3	Cluster 1	-0.272126	-0.565402	-0.755298	-1.4132
RPS6A	Cluster 1	-0.417404	-0.95964	-1.25057	-1.55951
RPS9B	Cluster 1	-0.235776	-0.7541	-1.02224	-1.74887
RRP100	Cluster 1	0.0300187	-0.78956	-1.23831	-1.32721
RRP14	Cluster 1	0.0105792	-0.542367	-0.508998	-1.02032
RRT2	Cluster 1	-0.0855937	-0.274021	-0.65228	-1.0225
RSB1	Cluster 1	-0.372484	-1.06332	-1.46301	-1.30504
RSC4	Cluster 1	-0.266016	-0.719744	-0.762337	-1.29126
RSR1	Cluster 1	-0.521788	-1.61089	-1.70575	-1.57382
RTA1	Cluster 1	-0.87084	-1.41325	-0.733009	-0.710284
RTT106	Cluster 1	-0.380068	-0.757936	-0.891718	-1.02404
SAM2	Cluster 1	-0.954723	-2.03553	-1.43168	-1.06153
SCJ1	Cluster 1	-0.115539	-0.72888	-0.909959	-1.49972
SDD2	Cluster 1	0.263422	-0.585141	-1.01857	-1.41526
SEC23	Cluster 1	-0.357313	-0.999744	-0.962216	-1.05031
SEC28	Cluster 1	-0.387849	-0.893669	-0.866073	-1.20392
SEC53	Cluster 1	-0.690908	-1.7134	-1.56603	-1.54728
SGN1-1	Cluster 1	-0.141246	-0.759226	-1.04293	-1.44768
SGS1	Cluster 1	-0.0654687	-0.966233	-0.990547	-1.37171
SHE3	Cluster 1	-0.07744	-0.949171	-1.26431	-1.13405
SHE9	Cluster 1	-0.2269	-1.28862	-1.32761	-1.23002
SHM2	Cluster 1	-0.765604	-1.30883	-0.795785	-0.572426
SHO1	Cluster 1	-0.166902	-1.01012	-0.746994	-0.826331
SHS1	Cluster 1	-0.155954	-0.802822	-1.13281	-1.28399
SKI8	Cluster 1	-0.142916	-0.438432	-0.597624	-1.04543
SLG1	Cluster 1	0.189317	-0.946602	-1.11783	-1.27444
SLN1	Cluster 1	0.25109	-0.444984	-0.783523	-1.12712
SLX1	Cluster 1	-0.251806	-1.24547	-1.5039	-1.83174
SMB1	Cluster 1	-0.00675822	-0.795728	-0.791527	-1.46925
SMC3	Cluster 1	-0.0800967	-1.20597	-1.67357	-1.37073
SMC6	Cluster 1	-0.25632	-0.892157	-0.996307	-1.05048
SMI1-2	Cluster 1	0.0171656	-1.23453	-1.18241	-0.929048
SMT3	Cluster 1	-0.595219	-1.24865	-1.17868	-0.860808
SNO1	Cluster 1	-0.457916	-1.43318	-1.44985	0.132516
SNZ3	Cluster 1	-0.456773	-1.36975	-1.18861	0.962024
SOK2	Cluster 1	-0.0457903	-1.18241	-1.02923	-0.686674
SOU1-2	Cluster 1	0.675058	-0.615914	-1.10033	-1.70319
SPC1	Cluster 1	-0.210085	-0.821406	-1.44299	-1.47203
SPC24	Cluster 1	-0.0560201	-0.915534	-1.22572	-1.47591
SPC98	Cluster 1	-0.231555	-0.947453	-1.11438	-1.27937
SPE3	Cluster 1	-0.507036	-0.795163	-0.937953	-1.06781
SPT10-1	Cluster 1	-0.103689	-0.609618	-0.838532	-1.09301
SRM1	Cluster 1	-0.142192	-1.56323	-1.772	-1.78673
SRP14	Cluster 1	-0.289511	-0.682709	-0.699919	-1.21841
SSA1	Cluster 1	-0.96474	-1.84324	-1.61371	-1.09107
SSO2	Cluster 1	-0.352791	-0.956091	-1.03327	-1.08469
SSZ1	Cluster 1	-0.361548	-0.981248	-1.10248	-1.2728
STE12	Cluster 1	0.153716	-0.170542	-0.552632	-1.0812
STH1	Cluster 1	-0.169627	-0.73735	-0.841025	-1.24021
SUR7	Cluster 1	-0.121112	-0.979392	-1.56078	-1.56318
SWD2	Cluster 1	-0.288109	-0.831239	-0.87424	-1.20323
SWE1	Cluster 1	-0.117329	-1.5755	-1.8184	-1.56718
SWI4	Cluster 1	0.10737	-0.804258	-1.17269	-1.12685
TDA4	Cluster 1	-0.228548	-1.05765	-1.1855	-0.668318
TDA5	Cluster 1	-0.262922	-0.880599	-1.47013	-1.96252
TEC1	Cluster 1	0.161757	-0.917422	-1.24639	-1.34963
TEM1	Cluster 1	-0.223513	-1.44894	-2.04665	-2.41901
TFC1	Cluster 1	0.0874266	-0.495868	-0.683868	-1.15092
TFC7	Cluster 1	-0.0273475	-0.422924	-0.826985	-1.21594
TGL1-2	Cluster 1	-0.370728	-1.41529	-1.94138	-2.23985
THI11	Cluster 1	-0.398616	-1.04946	-1.43891	-1.41277
THI73	Cluster 1	-0.224471	-0.367512	-0.644088	-1.13918
THO1	Cluster 1	-0.496372	-0.887854	-0.975592	-1.3026
THR1	Cluster 1	-0.0844098	-1.46986	-1.50397	-1.29188
TIM13	Cluster 1	-0.158479	-1.07655	-1.11858	-1.1634
TIP1	Cluster 1	0.0700235	-0.855177	-1.56414	-2.16857
TMA16	Cluster 1	0.269987	-0.763735	-1.35503	-1.24112
TMA23	Cluster 1	-0.268054	-0.281606	-0.572521	-1.4665
TMA7	Cluster 1	-0.649901	-0.740362	-1.03133	-1.30859
TMT1	Cluster 1	0.0683463	-0.0130781	-0.266051	-1.05409
TNA1-2	Cluster 1	-0.585001	-1.23027	-0.86768	-0.00745551
TOF1	Cluster 1	-0.203184	-1.56605	-2.08345	-1.99851
TPM2	Cluster 1	-0.238024	-0.973778	-0.938901	-1.23901
TRM82	Cluster 1	-0.418816	-1.52285	-1.78993	-1.513
TRP4	Cluster 1	-0.345134	-1.2122	-0.99365	-0.728178
TRR1	Cluster 1	-0.0919259	-1.0915	-1.20259	-1.11843
TRS23	Cluster 1	0.170672	-0.620319	-1.06977	-0.868105
TRS31	Cluster 1	-0.262909	-0.449389	-0.958791	-1.4896
TRS65	Cluster 1	-0.484713	-1.41085	-1.62226	-1.61589
TRX2	Cluster 1	-0.36912	-1.70159	-1.30489	-1.19034
TUB4	Cluster 1	-0.0426074	-0.806927	-1.14611	-1.65159
TUP1	Cluster 1	-0.0371991	-0.913348	-0.933278	-1.42907
TYS1	Cluster 1	-0.327224	-0.972205	-1.00203	-1.25449
UBC11	Cluster 1	-0.0632988	-1.07366	-1.52335	-1.95135
UBC9	Cluster 1	-0.566422	-1.01276	-1.06141	-1.3439
UGP1	Cluster 1	0.328874	-0.489589	-0.993576	-1.24803
UPC2	Cluster 1	0.0422224	-1.2277	-0.912965	-0.616673
URA6	Cluster 1	-0.225734	-1.04531	-0.874663	-0.840432
USV1	Cluster 1	0.435513	-1.25513	-1.08462	-1.45859
UTP23	Cluster 1	-0.399623	-0.673018	-0.99713	-1.72155
UTR2	Cluster 1	-0.51815	-1.61983	-1.51237	-1.15377
VAC14	Cluster 1	-0.21764	-0.537224	-0.737535	-1.12001
vHH	Cluster 1	0.0433953	-2.23713	-2.03384	-0.576617
VMA10	Cluster 1	-0.0322406	-0.670439	-0.821222	-1.06193
XKS1	Cluster 1	-0.371304	-1.18912	-1.28351	-1.5218
YAK1-2	Cluster 1	-0.114992	-1.06223	-1.11698	-1.71316
YCK2	Cluster 1	-0.275927	-1.0581	-1.13481	-1.3454
YCS4	Cluster 1	-0.310129	-1.87061	-1.85117	-1.47882
YEA4	Cluster 1	-0.288804	-1.3497	-1.60193	-1.77307
YEH2	Cluster 1	-0.337206	-1.51785	-1.06021	-0.717989
YEL1	Cluster 1	0.0848956	-1.523	-1.94585	-1.40689
YFH7	Cluster 1	-0.0387325	-0.693008	-1.26765	-1.62438
YHM2	Cluster 1	-0.38314	-1.1025	-1.40499	-1.75717
YIP3-1	Cluster 1	-0.532488	-0.89141	-0.983964	-1.42062
YMC1-2	Cluster 1	-0.414115	-0.81784	-1.07113	-1.37621
YPS1-1	Cluster 1	0.0176338	-1.14636	-1.21018	-0.714949
YPS1-2	Cluster 1	0.0342001	-1.23806	-1.37196	-1.29567
YPS1-3	Cluster 1	-0.803145	-1.98724	-1.26208	-0.00220728
YSF3	Cluster 1	-0.288109	-0.887371	-1.0574	-1.33781
ZUO1	Cluster 1	-0.267156	-0.699641	-0.739854	-1.13025

## Sheet: Cluster 2
Gene name	Cluster	R_Day 0 / C_01	R_Day 6 /C_01	R_Day 14 / C_01	R_Day 28 / C_01
		Log2 FC	Log2 FC	Log2 FC	Log2 FC		Date	Tue May 31 05:46:26 EDT 2022
ADH6	Cluster 1	-2.27977	-2.90133	-3.39352	-3.11168		Aspect	P
ADO1	Cluster 1	-0.941363	-2.14485	-2.14483	-1.84992		P-value cutoff	0.05
ALF1	Cluster 2	-0.420966	-1.77817	-2.19644	-2.41708		Calculate FDR	Yes
ALK2	Cluster 2	-0.521567	-2.2089	-2.28159	-2.00198		Regulation links followed	Yes
ASE1	Cluster 2	-0.551967	-2.66977	-2.86301	-2.90547		Bonferroni correction	Yes
AXL2	Cluster 2	-0.36283	-2.8281	-3.63913	-3.11958		Annotation file	gene_association.sgd
BIM1	Cluster 2	-0.479795	-1.92159	-2.07992	-2.08697		Ontology file
BRN1	Cluster 2	-0.374701	-1.9685	-2.31793	-2.50424		Uploaded background file	Gene_List.txt
BUD4	Cluster 2	-0.42989	-2.87214	-2.4543	-2.38226		Evidence codes used	IEA (50199), IEP (22), IGI (5279), IBA (15876), HDA (7124), IPI (3105), ND (3666), IC (1404), ISS (1004), HMP (62), IMP (14192), IDA (18578), TAS (296), EXP (11), ISM (445), NAS (79), HGI (50), ISO (15), ISA (298)
CCE1	Cluster 2	-0.52591	-1.94771	-2.37082	-2.38653		Unknown identifiers (59)	EPX1 ODE2 PP7435_Chr1-0116 PP7435_Chr1-0208 PP7435_Chr1-0472 PP7435_Chr1-0483 PP7435_Chr1-0527 PP7435_Chr1-0649 PP7435_Chr1-1148 PP7435_Chr1-1175 PP7435_Chr1-1184 PP7435_Chr1-1482 PP7435_Chr1-1598 PP7435_Chr1-1603 PP7435_Chr1-1617 PP7435_Chr1-2093 PP7435_Chr1-2104 PP7435_Chr1-3193 PP7435_Chr1-3446 PP7435_Chr2-0123 PP7435_Chr2-0124 PP7435_Chr2-0255 PP7435_Chr2-0306 PP7435_Chr2-0341 PP7435_Chr2-055…
CDC12	Cluster 2	-0.386338	-1.87301	-2.31028	-2.01716
CDC14	Cluster 2	-0.623984	-2.48644	-2.65869	-2.54968		GOID	TERM	CORRECTED_PVALUE	UNCORRECTED_PVALUE	NUM_LIST_ANNOTATIONS	LIST_SIZE	TOTAL_NUM_ANNOTATIONS	POPULATION_SIZE	FDR_RATE	EXPECTED_FALSE_POSITIVES	ANNOTATED_GENES
CDC21	Cluster 2	-0.00629675	-1.6318	-2.10994	-2.38047		GO:0022402	cell cycle process	3.04097e-23	4.22945e-26	59	166	424	5631	0	0	STU2, HOF1, HCM1, BRN1, HHF1, SPC19, TUB1, MSH2, MLC1, MCD1, CLN2, BIM1, BUD4, RAX2, SPC97, SMC1, ASE1, CDC5, DBF2, CDC6, MYO1, SUN4, CTF18, TOP2, CDC14, CDC12, CYK3, YHP1, SPC105, IQG1, TUB3, ESP1, SMC2, POL30, AXL2, HHT2, ORC6, CHS2, ALK2, NUD1, CLB2, MOB1, TUB2, STU1, RAD51, YCG1, CDC3, CLN3, MPS1, SPA2, SWI5, TOP3, NDC80, MRC1, RTT107, RAD52, KIP3, SLK19, PSF1
CDC3	Cluster 2	-0.136141	-1.60979	-2.12192	-2.36527		GO:1903047	mitotic cell cycle process	2.27331e-22	3.16176e-25	47	166	264	5631	0	0	STU2, HOF1, BRN1, TUB1, MLC1, MCD1, CLN2, BIM1, BUD4, RAX2, SMC1, ASE1, CDC5, CDC6, MYO1, CTF18, CDC14, CDC12, CYK3, YHP1, SPC105, IQG1, TUB3, ESP1, SMC2, POL30, AXL2, CHS2, ALK2, CLB2, MOB1, NUD1, TUB2, STU1, RAD51, YCG1, CDC3, CLN3, MPS1, SPA2, SWI5, TOP3, NDC80, MRC1, KIP3, SLK19, PSF1
CDC5	Cluster 2	-0.560549	-3.26137	-3.90174	-3.43787		GO:0000278	mitotic cell cycle	2.611e-22	3.63144e-25	48	166	278	5631	0	0	STU2, HOF1, BRN1, TUB1, MLC1, MCD1, CLN2, BIM1, BUD4, RAX2, SPC97, SMC1, ASE1, CDC5, CDC6, MYO1, CTF18, CDC14, CDC12, CYK3, YHP1, SPC105, IQG1, TUB3, ESP1, SMC2, POL30, AXL2, CHS2, ALK2, CLB2, MOB1, NUD1, TUB2, STU1, RAD51, YCG1, CDC3, CLN3, MPS1, SPA2, SWI5, TOP3, NDC80, MRC1, KIP3, SLK19, PSF1
CDC6	Cluster 2	-0.31379	-3.28644	-4.44839	-3.66358		GO:0007049	cell cycle	5.65282e-22	7.86206e-25	63	166	515	5631	0	0	STU2, HOF1, HCM1, BRN1, HHF1, SPC19, TUB1, MSH2, MLC1, MCD1, PSA1, CLN2, BIM1, BUD4, RAX2, SPC97, SMC1, ASE1, CDC5, DBF2, PCL1, CDC6, MYO1, SUN4, CTF18, TOP2, CDC14, CDC12, CYK3, YHP1, SPC105, KIP2, IQG1, TUB3, ESP1, SMC2, POL30, AXL2, HHT2, ORC6, CHS2, ALK2, DPB2, NUD1, CLB2, MOB1, TUB2, STU1, RAD51, YCG1, CDC3, CLN3, MPS1, SPA2, SWI5, TOP3, NDC80, MRC1, RTT107, RAD52, KIP3, SLK19, PSF1
CHS2	Cluster 2	-0.657292	-3.7591	-4.90895	-4.4317		GO:0051301	cell division	3.6362e-16	5.0573e-19	36	166	205	5631	0	0	HOF1, BRN1, SPC19, MLC1, MCD1, CLN2, BIM1, BUD4, RAX2, SMC1, ASE1, CDC5, DBF2, PCL1, CDC6, MYO1, SUN4, CDC14, CDC12, CYK3, KIP2, IQG1, SMC2, AXL2, DSE4, CHS2, CLB2, MOB1, NUD1, STU1, YCG1, CDC3, CLN3, SPA2, NDC80, SLK19
CLB2	Cluster 2	-0.431813	-3.0033	-3.39557	-3.42251		GO:0000280	nuclear division	1.58462e-14	2.20392e-17	31	166	164	5631	0	0	BRN1, SPC105, TUB1, TUB3, ESP1, SMC2, POL30, MCD1, BIM1, SMC1, ASE1, CLB2, MOB1, NUD1, TUB2, CDC5, STU1, RAD51, DBF2, YCG1, MPS1, CTF18, TOP2, SWI5, TOP3, NDC80, MRC1, CDC14, RAD52, KIP3, SLK19
CLN2	Cluster 2	-0.384722	-3.2107	-4.09991	-4.18895		GO:0140014	mitotic nuclear division	2.14037e-14	2.97688e-17	27	166	120	5631	0	0	BRN1, SPC105, TUB1, TUB3, ESP1, SMC2, POL30, MCD1, BIM1, SMC1, ASE1, CLB2, MOB1, NUD1, TUB2, CDC5, STU1, YCG1, MPS1, CTF18, SWI5, TOP3, NDC80, MRC1, CDC14, KIP3, SLK19
CLN3-2	Cluster 2	0.0999687	-1.88731	-2.49542	-1.6467		GO:0048285	organelle fission	7.90571e-14	1.09954e-16	31	166	173	5631	0	0	BRN1, SPC105, TUB1, TUB3, ESP1, SMC2, POL30, MCD1, BIM1, SMC1, ASE1, CLB2, MOB1, NUD1, TUB2, CDC5, STU1, RAD51, DBF2, YCG1, MPS1, CTF18, TOP2, SWI5, TOP3, NDC80, MRC1, CDC14, RAD52, KIP3, SLK19
CTF18	Cluster 2	-0.00670869	-1.90128	-2.53119	-2.26019		GO:0007059	chromosome segregation	7.69546e-13	1.0703e-15	27	166	137	5631	0	0	BRN1, SPC19, SPC105, TUB1, TUB3, ESP1, SMC2, POL30, MCD1, BIM1, SMC1, ASE1, CLB2, NUD1, TUB2, CDC5, STU1, YCG1, MPS1, CTF18, TOP2, TOP3, NDC80, MRC1, CDC14, KIP3, SLK19
CYK3	Cluster 2	-0.391326	-2.04848	-2.34674	-2.3336		GO:0098813	nuclear chromosome segregation	2.01762e-12	2.80615e-15	25	166	119	5631	0	0	BRN1, SPC19, SPC105, TUB1, TUB3, ESP1, SMC2, POL30, MCD1, BIM1, ASE1, CLB2, NUD1, SMC1, TUB2, CDC5, STU1, YCG1, MPS1, CTF18, TOP2, TOP3, NDC80, MRC1, KIP3
DBF2	Cluster 2	-0.425185	-2.47289	-2.9169	-2.8721		GO:0000070	mitotic sister chromatid segregation	2.82081e-12	3.92324e-15	22	166	89	5631	0	0	BRN1, SPC105, TUB1, TUB3, ESP1, SMC2, POL30, MCD1, BIM1, ASE1, CLB2, NUD1, SMC1, TUB2, CDC5, YCG1, MPS1, CTF18, TOP3, NDC80, MRC1, KIP3
DCD1	Cluster 2	-0.501177	-2.03828	-2.53772	-2.3446		GO:0000819	sister chromatid segregation	7.01331e-12	9.75426e-15	23	166	103	5631	0	0	BRN1, SPC105, TUB1, TUB3, ESP1, SMC2, POL30, MCD1, BIM1, ASE1, CLB2, NUD1, SMC1, TUB2, CDC5, YCG1, MPS1, CTF18, TOP2, TOP3, NDC80, MRC1, KIP3
DPB2	Cluster 2	-0.26565	-1.89718	-2.27331	-2.19219		GO:0000226	microtubule cytoskeleton organization	1.12992e-10	1.57152e-13	19	166	74	5631	0	0	STU2, HCM1, SPC19, KIP2, TUB1, TUB3, ESP1, BIM1, ASE1, CLB2, NUD1, SPC97, TUB2, CDC5, STU1, MPS1, CDC14, KIP3, SLK19
DSE4	Cluster 2	-0.269677	-1.9574	-2.3293	-1.89132		GO:0007010	cytoskeleton organization	3.09149e-10	4.2997e-13	29	166	201	5631	0	0	STU2, HOF1, HCM1, CDC12, SPC19, KIP2, TUB1, IQG1, TUB3, MLC1, ESP1, BIM1, BUD4, CHS2, SPC97, NUD1, ASE1, CLB2, TUB2, CDC5, STU1, PCL1, CDC3, MYO1, MPS1, SPA2, CDC14, KIP3, SLK19
ELO2	Cluster 2	-0.492352	-1.87982	-2.11776	-1.94107		GO:0007017	microtubule-based process	4.10774e-10	5.71312e-13	19	166	79	5631	0	0	STU2, HCM1, SPC19, KIP2, TUB1, TUB3, ESP1, BIM1, ASE1, CLB2, NUD1, SPC97, TUB2, CDC5, STU1, MPS1, CDC14, KIP3, SLK19
ELO3	Cluster 2	-0.515237	-2.00835	-2.41283	-2.6365		GO:0007051	spindle organization	1.23848e-09	1.7225e-12	14	166	39	5631	0	0	STU2, BIM1, SPC97, NUD1, CLB2, ASE1, TUB2, CDC5, STU1, MPS1, ESP1, CDC14, KIP3, SLK19
EPX1	Cluster 2	-0.419377	-3.63796	-5.01589	-4.15997		GO:0051276	chromosome organization	1.74501e-09	2.42699e-12	39	166	383	5631	0	0	BRN1, RRM3, HHO1, HHF1, TUB1, MSH2, OGG1, MCD1, BIM1, SMC1, ASE1, CDC5, HTB2, CTF18, TOP2, NHP6B, POL12, SPC105, HTZ1, TUB3, ESP1, HTA2, POL30, SMC2, HHT2, ORC6, CLB2, NUD1, TUB2, RAD27, RAD51, YCG1, MPS1, TOP3, SRS2, NDC80, MRC1, KIP3, RAD52
ERG5	Cluster 2	-0.106812	-1.81453	-2.23004	-2.87945		GO:0051225	spindle assembly	4.43187e-09	6.16394e-12	10	166	17	5631	0	0	BIM1, SPC97, NUD1, CLB2, ASE1, TUB2, CDC5, STU1, MPS1, KIP3
ESP1	Cluster 2	-0.625867	-3.04718	-3.11415	-2.8691		GO:0000910	cytokinesis	4.9916e-08	6.94242e-11	17	166	79	5631	0	0	HOF1, CDC12, CYK3, IQG1, MLC1, AXL2, BUD4, CHS2, RAX2, MOB1, CDC5, DBF2, CDC3, MYO1, SUN4, SPA2, CDC14
FRE2-1	Cluster 2	-1.21731	-2.81272	-2.59711	-1.50714		GO:0000281	mitotic cytokinesis	1.17889e-07	1.63962e-10	15	166	62	5631	0	0	HOF1, BUD4, RAX2, CHS2, CDC12, MOB1, CDC5, CYK3, CDC3, MYO1, SPA2, IQG1, MLC1, CDC14, AXL2
GAS3	Cluster 2	-0.560222	-2.54959	-2.67091	-2.8727		GO:0061640	cytoskeleton-dependent cytokinesis	1.50818e-07	2.09761e-10	15	166	63	5631	0	0	HOF1, BUD4, RAX2, CHS2, CDC12, MOB1, CDC5, CYK3, CDC3, MYO1, SPA2, IQG1, MLC1, CDC14, AXL2
GRX6	Cluster 2	-0.431912	-2.11142	-2.12127	-2.11914		GO:0045132	meiotic chromosome segregation	2.90064e-07	4.03427e-10	12	166	38	5631	0	0	NUD1, TUB2, CDC5, YCG1, MPS1, TUB1, TOP2, TUB3, ESP1, MCD1, SMC2, KIP3
HCM1	Cluster 2	0.15262	-1.83895	-2.16404	-2.2664		GO:0010564	regulation of cell cycle process	6.35565e-07	8.83957e-10	23	166	174	5631	0	0	HOF1, SPC19, SPC105, IQG1, ESP1, SMC2, CLN2, BIM1, ALK2, NUD1, CLB2, MOB1, CDC5, DBF2, YCG1, CDC6, CLN3, MPS1, MRC1, RTT107, CDC14, KIP3, SLK19
HHF1	Cluster 2	-0.684163	-4.0736	-5.13252	-5.29403		GO:0140013	meiotic nuclear division	2.07063e-06	2.87987e-09	15	166	75	5631	0	0	NUD1, TUB2, CDC5, RAD51, YCG1, MPS1, TUB1, TOP2, TOP3, TUB3, ESP1, SMC2, MCD1, KIP3, RAD52
HHO1	Cluster 2	-0.344709	-2.72007	-2.98739	-2.47964		GO:0000003	reproduction	2.31833e-06	3.22438e-09	30	166	306	5631	0	0	HHF1, TUB1, MSH2, TUB3, SCW10, ESP1, SMC2, POL30, MCD1, AXL2, HHT2, CLN2, BUD4, RAX2, SPC97, NUD1, TUB2, CDC5, RAD27, RAD51, YCG1, MPS1, SPA2, TOP2, SWI5, TOP3, CDC14, RAD52, KIP3, SLK19
HHT2	Cluster 2	-0.793314	-4.05374	-5.02745	-5.248		GO:0051726	regulation of cell cycle	3.5844e-06	4.98525e-09	24	166	206	5631	0	0	HOF1, SPC19, SPC105, IQG1, ESP1, SMC2, CLN2, BIM1, ALK2, NUD1, CLB2, MOB1, CDC5, DBF2, YCG1, PCL1, CDC6, CLN3, MPS1, MRC1, RTT107, CDC14, KIP3, SLK19
HOF1	Cluster 2	-0.221319	-1.98547	-2.6594	-2.88817		GO:0006996	organelle organization	4.66463e-06	6.48767e-09	63	166	1074	5631	0	0	STU2, HOF1, HCM1, BRN1, RRM3, HHO1, HHF1, SPC19, TUB1, MSH2, OGG1, MLC1, MCD1, CCE1, BIM1, BUD4, SPC97, SMC1, ASE1, CDC5, HTB2, DBF2, PCL1, MYO1, SUN4, CTF18, TOP2, CDC14, CDC12, POL12, NHP6B, SPC105, KIP2, HTZ1, IQG1, TUB3, ESP1, SMC2, POL30, HTA2, HHT2, ORC6, CHS2, NUD1, CLB2, MOB1, TUB2, STU1, RAD51, RAD27, YCG1, CDC3, CLN3, MPS1, SPA2, SWI5, TOP3, SRS2, NDC80, MRC1, RAD52, KIP3, SLK19
HTA2	Cluster 2	-0.573581	-2.24564	-2.70828	-2.65541		GO:0007052	mitotic spindle organization	7.06941e-06	9.83228e-09	10	166	31	5631	0	0	STU2, NUD1, CLB2, ASE1, TUB2, CDC5, STU1, ESP1, KIP3, SLK19
HTB2	Cluster 2	-0.597464	-2.55556	-2.7316	-2.24961		GO:0051321	meiotic cell cycle	1.14063e-05	1.58642e-08	22	166	185	5631	0	0	HHF1, TUB1, MSH2, TUB3, ESP1, SMC2, POL30, MCD1, HHT2, NUD1, SPC97, TUB2, CDC5, RAD51, YCG1, MPS1, TOP2, TOP3, CDC14, KIP3, RAD52, SLK19
HTZ1	Cluster 2	-0.195534	-2.76261	-3.08324	-2.20007		GO:1902410	mitotic cytokinetic process	1.3271e-05	1.84575e-08	9	166	25	5631	0	0	HOF1, CHS2, CDC12, CDC5, CYK3, MYO1, IQG1, MLC1, CDC14
IDP2	Cluster 2	-1.22405	-3.01018	-2.91837	-2.14101		GO:0090307	mitotic spindle assembly	1.81393e-05	2.52286e-08	7	166	13	5631	0	0	NUD1, CLB2, ASE1, TUB2, CDC5, STU1, KIP3
INO1	Cluster 2	-1.3486	-3.44073	-3.20196	-2.93638		GO:1903046	meiotic cell cycle process	1.86628e-05	2.59566e-08	20	166	158	5631	0	0	HHF1, TUB1, MSH2, TUB3, ESP1, SMC2, POL30, MCD1, HHT2, NUD1, TUB2, CDC5, RAD51, YCG1, MPS1, TOP2, TOP3, CDC14, KIP3, RAD52
IQG1	Cluster 2	-0.509064	-2.38276	-2.35588	-2.28185		GO:0061982	meiosis I cell cycle process	2.47595e-05	3.44361e-08	13	166	65	5631	0	0	TUB2, CDC5, RAD51, YCG1, TUB1, MSH2, TOP2, TOP3, TUB3, MCD1, POL30, SMC2, RAD52
KIP2	Cluster 2	-0.338737	-2.39679	-2.77594	-2.8254		GO:0072741	protein localization to cell division site	3.36875e-05	4.68533e-08	6	166	9	5631	0	0	IQG1, HOF1, MLC1, CDC5, DBF2, MYO1
KIP3-1	Cluster 2	-0.364317	-2.59997	-2.35615	-2.38291		GO:0022414	reproductive process	4.14107e-05	5.75948e-08	25	166	251	5631	0	0	HHF1, TUB1, MSH2, TUB3, ESP1, SMC2, POL30, MCD1, HHT2, SPC97, NUD1, TUB2, CDC5, RAD27, RAD51, YCG1, MPS1, SPA2, TOP2, SWI5, TOP3, CDC14, KIP3, RAD52, SLK19
MCD1	Cluster 2	-0.254596	-2.33048	-2.80561	-2.9759		GO:0006259	DNA metabolic process	6.02356e-05	8.37769e-08	30	166	352	5631	0	0	RRM3, POL12, NHP6B, HHO1, MSH2, RNR1, OGG1, POL30, MCD1, HTA2, CCE1, PRI2, HHT2, DPB2, ORC6, SMC1, PRI1, CDC5, RAD51, RAD27, CDC6, CTF18, TOP2, TOP3, SRS2, RNR2, MRC1, RTT107, RAD52, PSF1
MET13-1	Cluster 2	-0.604776	-2.22012	-2.56359	-2.26562		GO:0006260	DNA replication	9.76673e-05	1.35838e-07	17	166	127	5631	0	0	RRM3, POL12, MSH2, RNR1, POL30, PRI2, DPB2, ORC6, PRI1, RAD27, RAD51, CDC6, CTF18, TOP2, RNR2, MRC1, PSF1
MET3	Cluster 2	-0.559565	-2.05372	-2.26863	-2.34264		GO:0007127	meiosis I	0.000104121	1.44814e-07	11	166	50	5631	0	0	TUB2, CDC5, RAD51, YCG1, TUB1, TOP2, TOP3, TUB3, MCD1, SMC2, RAD52
MLC1	Cluster 2	-0.665825	-2.33923	-2.96293	-2.87195		GO:0032506	cytokinetic process	0.000107392	1.49363e-07	10	166	40	5631	0	0	HOF1, CHS2, CDC12, CDC5, CYK3, MYO1, SUN4, IQG1, MLC1, CDC14
MOB1	Cluster 2	-0.289114	-2.12078	-2.83467	-2.76978		GO:0000022	mitotic spindle elongation	0.00011219	1.56036e-07	7	166	16	5631	0	0	NUD1, CLB2, ASE1, TUB2, ESP1, CDC5, KIP3
MPS1	Cluster 2	-0.322906	-2.10292	-2.29541	-2.52435		GO:1902850	microtubule cytoskeleton organization involved in mitosis	0.000138458	1.92571e-07	10	166	41	5631	0	0	STU2, NUD1, CLB2, ASE1, TUB2, CDC5, STU1, ESP1, KIP3, SLK19
MRC1	Cluster 2	-0.256423	-2.21477	-2.35292	-2.27656		GO:0051307	meiotic chromosome separation	0.000176368	2.45297e-07	6	166	11	5631	0	0	TOP2, ESP1, CDC5, SMC2, YCG1, MPS1
MSH2	Cluster 2	-0.24054	-1.86202	-2.30845	-2.45983		GO:0051231	spindle elongation	0.000186015	2.58714e-07	7	166	17	5631	0	0	NUD1, CLB2, ASE1, TUB2, ESP1, CDC5, KIP3
MYO1	Cluster 2	-0.523394	-3.06115	-3.27647	-2.74769		GO:0031032	actomyosin structure organization	0.000244485	3.40035e-07	8	166	25	5631	0	0	HOF1, CHS2, CDC12, CDC5, MYO1, IQG1, MLC1, CDC14
NDC80	Cluster 2	-0.534128	-3.54889	-4.39986	-4.34533		GO:0044837	actomyosin contractile ring organization	0.000244485	3.40035e-07	8	166	25	5631	0	0	HOF1, CHS2, CDC12, CDC5, MYO1, IQG1, MLC1, CDC14
NHP6B	Cluster 2	-0.441726	-2.18577	-2.37276	-1.47997		GO:0031109	microtubule polymerization or depolymerization	0.000296878	4.12904e-07	7	166	18	5631	0	0	STU2, BIM1, SPC97, STU1, SPC19, KIP2, KIP3
NUD1	Cluster 2	-0.555966	-3.69971	-4.26613	-3.8988		GO:1902407	assembly of actomyosin apparatus involved in mitotic cytokinesis	0.000296878	4.12904e-07	7	166	18	5631	0	0	IQG1, HOF1, CDC12, MLC1, CDC5, CDC14, MYO1
ODE2	Cluster 2	-0.750551	-2.33239	-2.0425	-1.94864		GO:1903475	mitotic actomyosin contractile ring assembly	0.000296878	4.12904e-07	7	166	18	5631	0	0	IQG1, HOF1, CDC12, MLC1, CDC5, CDC14, MYO1
OGG1	Cluster 2	-0.458352	-2.56384	-3.05438	-2.80524		GO:0007097	nuclear migration	0.000458461	6.37637e-07	7	166	19	5631	0	0	BIM1, TUB3, TUB2, KIP2, KIP3, TUB1, SLK19
ORC6	Cluster 2	-0.170453	-1.45225	-2.48685	-2.15001		GO:0051647	nucleus localization	0.000458461	6.37637e-07	7	166	19	5631	0	0	BIM1, TUB3, TUB2, KIP2, KIP3, TUB1, SLK19
PCL1	Cluster 2	0.25186	-1.88053	-3.39131	-3.20768		GO:0044770	cell cycle phase transition	0.000489395	6.80661e-07	18	166	158	5631	0	0	YHP1, SPC105, ESP1, CLN2, BIM1, ALK2, CLB2, MOB1, NUD1, CDC5, CDC6, CLN3, MPS1, SWI5, MRC1, CDC14, RTT107, SLK19
PFK27	Cluster 2	-0.557634	-2.22303	-2.1303	-1.97087		GO:0000912	assembly of actomyosin apparatus involved in cytokinesis	0.00068793	9.56787e-07	7	166	20	5631	0	0	IQG1, HOF1, CDC12, MLC1, CDC5, CDC14, MYO1
PIR2	Cluster 2	-0.331679	-1.93833	-2.18463	-2.3928		GO:0000915	actomyosin contractile ring assembly	0.00068793	9.56787e-07	7	166	20	5631	0	0	IQG1, HOF1, CDC12, MLC1, CDC5, CDC14, MYO1
PLM2	Cluster 2	-0.294829	-3.36269	-4.29321	-4.33914		GO:0010970	transport along microtubule	0.00173145	2.40813e-06	6	166	15	5631	0	0	BIM1, TUB3, TUB2, KIP2, KIP3, TUB1
POL12	Cluster 2	-0.216456	-2.76077	-2.87021	-2.58539		GO:0030473	nuclear migration along microtubule	0.00173145	2.40813e-06	6	166	15	5631	0	0	BIM1, TUB3, TUB2, KIP2, KIP3, TUB1
POL30	Cluster 2	-0.459443	-2.19232	-2.61322	-2.23277		GO:0046785	microtubule polymerization	0.00173145	2.40813e-06	6	166	15	5631	0	0	STU2, BIM1, SPC97, SPC19, KIP2, KIP3
PP7435_Chr1-0116	Cluster 2	-0.544333	-4.70026	-6.2591	-6.18949		GO:0072384	organelle transport along microtubule	0.00173145	2.40813e-06	6	166	15	5631	0	0	BIM1, TUB3, TUB2, KIP2, KIP3, TUB1
PP7435_Chr1-0208	Cluster 2	-0.0596763	-2.28321	-2.26281	-2.35926		GO:0099111	microtubule-based transport	0.00173145	2.40813e-06	6	166	15	5631	0	0	BIM1, TUB3, TUB2, KIP2, KIP3, TUB1
PP7435_Chr1-0472	Cluster 2	-0.488814	-1.86887	-2.39576	-2.63016		GO:0006261	DNA-templated DNA replication	0.00218758	3.04253e-06	14	166	109	5631	0	0	ORC6, DPB2, RRM3, PRI1, RAD51, POL12, CDC6, MSH2, CTF18, TOP2, MRC1, POL30, PRI2, PSF1
PP7435_Chr1-0483	Cluster 2	-0.368783	-2.52428	-2.56394	-3.20086		GO:0016043	cellular component organization	0.00225165	3.13164e-06	70	166	1464	5631	0	0	HOF1, HHO1, SPC19, MSH2, MLC1, MCD1, BIM1, CDC5, DBF2, PCL1, CDC6, MYO1, CTF18, TOP2, CDC12, NHP6B, GAS3, PIR2, IQG1, ESP1, SMC2, HTA2, HHT2, CLB2, MOB1, TUB2, MPS1, CLN3, BRN1, HCM1, STU2, RRM3, HHF1, TUB1, OGG1, SCW10, CCE1, BUD4, ASE1, SCW11, SMC1, SPC97, HTB2, SUN4, CDC14, CYK3, POL12, KIP2, SPC105, HTZ1, PUN1, TUB3, POL30, CHS2, ORC6, NUD1, RAD27, RAD51, STU1, YCG1, CDC3, SPA2, SWI5, TOP3, N…
PP7435_Chr1-0527	Cluster 2	-0.36941	-2.15087	-2.56115	-2.02521		GO:0007018	microtubule-based movement	0.002703	3.75939e-06	6	166	16	5631	0	0	BIM1, TUB3, TUB2, KIP2, KIP3, TUB1
PP7435_Chr1-0649	Cluster 2	-0.24312	-2.54641	-2.37733	-2.297		GO:0030705	cytoskeleton-dependent intracellular transport	0.0040759	5.66885e-06	6	166	17	5631	0	0	BIM1, TUB3, TUB2, KIP2, KIP3, TUB1
PP7435_Chr1-1148	Cluster 2	-0.386531	-3.32634	-3.06463	-2.7949		GO:1901987	regulation of cell cycle phase transition	0.00461548	6.41931e-06	14	166	116	5631	0	0	BIM1, ALK2, NUD1, MOB1, SPC105, CDC6, MPS1, CLN3, MRC1, ESP1, RTT107, CDC14, SLK19, CLN2
PP7435_Chr1-1175	Cluster 2	-0.678848	-2.94245	-3.44566	-3.22974		GO:0010458	exit from mitosis	0.00518457	7.2108e-06	8	166	36	5631	0	0	BIM1, NUD1, MOB1, CDC5, SWI5, ESP1, CDC14, SLK19
PP7435_Chr1-1184	Cluster 2	-0.571209	-3.03923	-3.66722	-4.03409		GO:0044772	mitotic cell cycle phase transition	0.00546859	7.60583e-06	15	166	134	5631	0	0	BIM1, NUD1, MOB1, CLB2, CDC5, YHP1, SPC105, CDC6, MPS1, CLN3, SWI5, ESP1, CDC14, SLK19, CLN2
PP7435_Chr1-1482	Cluster 2	-0.816043	-2.5827	-3.01697	-2.30695		GO:0006928	movement of cell or subcellular component	0.00596542	8.29683e-06	6	166	18	5631	0	0	BIM1, TUB3, TUB2, KIP2, KIP3, TUB1
PP7435_Chr1-1598	Cluster 2	-0.778143	-2.70549	-2.83977	-1.86143		GO:0032886	regulation of microtubule-based process	0.00596542	8.29683e-06	6	166	18	5631	0	0	BIM1, CLB2, ESP1, SPC19, KIP2, KIP3
PP7435_Chr1-1603	Cluster 2	0.197602	-2.00322	-2.91287	-3.15005		GO:0051300	spindle pole body organization	0.00596542	8.29683e-06	6	166	18	5631	0	0	HCM1, NUD1, CLB2, ASE1, CDC5, MPS1
PP7435_Chr1-1617	Cluster 2	-0.576936	-3.15324	-3.43978	-2.05456		GO:0006974	cellular response to DNA damage stimulus	0.00644236	8.96017e-06	22	166	266	5631	0	0	RRM3, NHP6B, HHO1, PLM2, MSH2, OGG1, POL30, HTA2, MCD1, PRI2, HHT2, ALK2, DPB2, SMC1, RAD51, RAD27, CTF18, SRS2, MRC1, RTT107, RAD52, PSF1
PP7435_Chr1-2093	Cluster 2	-1.68818	-2.88286	-2.17118	-1.1231		GO:0007019	microtubule depolymerization	0.00750471	1.04377e-05	4	166	6	5631	0	0	BIM1, STU1, KIP2, KIP3
PP7435_Chr1-2104	Cluster 2	-0.583633	-3.94086	-5.12	-4.85692		GO:0031023	microtubule organizing center organization	0.00850709	1.18318e-05	6	166	19	5631	0	0	HCM1, NUD1, CLB2, ASE1, CDC5, MPS1
PP7435_Chr1-3193	Cluster 2	-0.74996	-2.2444	-2.36917	-2.36229		GO:0007064	mitotic sister chromatid cohesion	0.00860694	1.19707e-05	7	166	28	5631	0	0	BIM1, TOP3, SMC1, MRC1, POL30, MCD1, CTF18
PP7435_Chr1-3446	Cluster 2	-0.336233	-1.86655	-2.58253	-2.40393		GO:0006281	DNA repair	0.0112037	1.55824e-05	20	166	235	5631	0	0	RRM3, NHP6B, HHO1, MSH2, OGG1, POL30, HTA2, MCD1, PRI2, HHT2, DPB2, SMC1, RAD27, RAD51, CTF18, SRS2, MRC1, RTT107, RAD52, PSF1
PP7435_Chr2-0123	Cluster 2	-0.534798	-2.34023	-2.49269	-1.92678		GO:0007346	regulation of mitotic cell cycle	0.0139235	1.9365e-05	13	166	111	5631	0	0	BIM1, ALK2, NUD1, MOB1, SPC105, CDC6, MPS1, CLN3, MRC1, ESP1, CDC14, SLK19, CLN2
PP7435_Chr2-0124	Cluster 2	-0.20049	-2.51922	-3.12573	-2.35951		GO:0007062	sister chromatid cohesion	0.0144359	2.00777e-05	8	166	41	5631	0	0	BIM1, SMC1, CDC5, CTF18, TOP3, MRC1, MCD1, POL30
PP7435_Chr2-0255	Cluster 2	-0.121461	-3.34731	-4.38425	-3.86104		GO:0030866	cortical actin cytoskeleton organization	0.0144359	2.00777e-05	8	166	41	5631	0	0	HOF1, CHS2, CDC12, CDC5, MYO1, IQG1, MLC1, CDC14
PP7435_Chr2-0306	Cluster 2	-0.189638	-3.44977	-4.79687	-3.75402		GO:0045143	homologous chromosome segregation	0.0161988	2.25297e-05	6	166	21	5631	0	0	TUB3, TUB2, SMC2, MCD1, YCG1, TUB1
PP7435_Chr2-0341	Cluster 2	-0.514944	-2.75691	-3.43685	-3.39294		GO:0007020	microtubule nucleation	0.0171084	2.37946e-05	4	166	7	5631	0	0	STU2, BIM1, SPC97, KIP3
PP7435_Chr2-0550	Cluster 2	-0.653771	-2.06618	-2.36496	-2.68099		GO:0032887	regulation of spindle elongation	0.0180984	2.51716e-05	3	166	3	5631	0	0	CLB2, ESP1, KIP3
PP7435_Chr2-0588	Cluster 2	-0.35988	-3.67637	-5.78011	-4.46305		GO:0032888	regulation of mitotic spindle elongation	0.0180984	2.51716e-05	3	166	3	5631	0	0	CLB2, ESP1, KIP3
PP7435_Chr2-0642	Cluster 2	-0.454752	-1.86357	-2.13476	-2.0488		GO:0030865	cortical cytoskeleton organization	0.0248326	3.45377e-05	8	166	44	5631	0	0	HOF1, CHS2, CDC12, CDC5, MYO1, IQG1, MLC1, CDC14
PP7435_Chr2-0752	Cluster 2	-0.0159237	-2.29085	-3.16664	-2.37462		GO:0090068	positive regulation of cell cycle process	0.029961	4.16704e-05	9	166	58	5631	0	0	NUD1, CLB2, CDC5, SPC19, CLN3, ESP1, CDC14, CLN2, SLK19
PP7435_Chr2-1111	Cluster 2	-0.487368	-2.68048	-3.05819	-2.55507		GO:0097435	supramolecular fiber organization	0.0303347	4.21901e-05	11	166	87	5631	0	0	STU2, HOF1, BIM1, SPC97, NUD1, TUB2, STU1, SPC19, KIP2, IQG1, KIP3
PP7435_Chr2-1229	Cluster 2	-0.397406	-2.63889	-3.56764	-3.43981		GO:1901990	regulation of mitotic cell cycle phase transition	0.0375897	5.22805e-05	11	166	89	5631	0	0	BIM1, NUD1, MOB1, SPC105, CDC6, MPS1, CLN3, ESP1, CDC14, SLK19, CLN2
PP7435_Chr2-1312	Cluster 2	-1.26072	-1.75783	-3.88942	-3.02723		GO:0035825	homologous recombination	0.041067	5.71168e-05	7	166	35	5631	0	0	TOP2, TOP3, CDC5, RAD51, RAD27, RAD52, MSH2
PP7435_Chr2-2397	Cluster 2	-0.0263677	-3.11125	-3.95613	-4.20176		GO:0045787	positive regulation of cell cycle	0.0452273	6.29031e-05	9	166	61	5631	0	0	NUD1, CLB2, CDC5, SPC19, CLN3, ESP1, CDC14, CLN2, SLK19
PP7435_Chr3-0382	Cluster 2	-0.406813	-3.44683	-5.11196	-4.41854
PP7435_Chr3-0696	Cluster 2	-0.425617	-2.54463	-2.55784	-2.7327
PP7435_Chr3-0808	Cluster 2	-0.485762	-2.68404	-3.23648	-3.2633		Date	Tue May 31 05:47:53 EDT 2022
PP7435_Chr3-1023	Cluster 2	-0.699693	-3.12347	-3.33197	-2.93494		Aspect	F
PP7435_Chr3-1038	Cluster 2	-0.537583	-2.48294	-3.96413	-2.32266		P-value cutoff	0.05
PP7435_Chr3-1090	Cluster 2	-1.64772	-2.72158	-2.35201	-1.85508		Calculate FDR	Yes
PP7435_Chr3-1096	Cluster 2	-0.873174	-2.78343	-3.65462	-3.0323		Regulation links followed	Yes
PP7435_Chr3-1196	Cluster 2	-0.360702	-2.31185	-2.93437	-3.35308		Bonferroni correction	Yes
PP7435_Chr3-1490	Cluster 2	-0.0656744	-1.56885	-2.67459	-2.94243		Annotation file	gene_association.sgd
PP7435_Chr3-1743	Cluster 2	-0.022943	-1.89458	-2.21744	-2.32816		Ontology file
PP7435_Chr3-2183	Cluster 2	-0.370626	-2.10553	-2.61503	-2.70623		Uploaded background file	Gene_List.txt
PP7435_Chr3-2733	Cluster 2	-0.0423687	-2.42369	-3.44451	-3.84085		Evidence codes used	IEA (50199), IEP (22), IGI (5279), IBA (15876), HDA (7124), IPI (3105), ND (3666), IC (1404), ISS (1004), HMP (62), IMP (14192), IDA (18578), TAS (296), EXP (11), ISM (445), NAS (79), HGI (50), ISO (15), ISA (298)
PP7435_Chr4-0009	Cluster 2	-0.466804	-1.9613	-2.2022	-2.28591		Unknown identifiers (59)	EPX1 ODE2 PP7435_Chr1-0116 PP7435_Chr1-0208 PP7435_Chr1-0472 PP7435_Chr1-0483 PP7435_Chr1-0527 PP7435_Chr1-0649 PP7435_Chr1-1148 PP7435_Chr1-1175 PP7435_Chr1-1184 PP7435_Chr1-1482 PP7435_Chr1-1598 PP7435_Chr1-1603 PP7435_Chr1-1617 PP7435_Chr1-2093 PP7435_Chr1-2104 PP7435_Chr1-3193 PP7435_Chr1-3446 PP7435_Chr2-0123 PP7435_Chr2-0124 PP7435_Chr2-0255 PP7435_Chr2-0306 PP7435_Chr2-0341 PP7435_Chr2-055…
PP7435_Chr4-0010	Cluster 2	-1.13583	-3.04898	-2.55015	-2.08756
PP7435_Chr4-0099	Cluster 2	-0.48715	-2.03361	-2.25213	-2.17777		GOID	TERM	CORRECTED_PVALUE	UNCORRECTED_PVALUE	NUM_LIST_ANNOTATIONS	LIST_SIZE	TOTAL_NUM_ANNOTATIONS	POPULATION_SIZE	FDR_RATE	EXPECTED_FALSE_POSITIVES	ANNOTATED_GENES
PP7435_Chr4-0185	Cluster 2	-0.637484	-2.91006	-3.24562	-2.63032		GO:0008017	microtubule binding	5.54652e-08	3.53282e-10	11	166	30	5631	0	0	STU2, BIM1, SPC97, ASE1, STU1, SPC19, SPC105, KIP2, NDC80, ALF1, KIP3
PP7435_Chr4-0338	Cluster 2	-0.552321	-2.12494	-2.12423	-2.32873		GO:0015631	tubulin binding	1.24168e-07	7.90877e-10	12	166	40	5631	0	0	STU2, BIM1, SPC97, NUD1, ASE1, STU1, SPC19, SPC105, KIP2, NDC80, ALF1, KIP3
PP7435_Chr4-0559	Cluster 2	-1.51968	-2.64398	-3.03066	-2.2859		GO:0008092	cytoskeletal protein binding	6.77111e-07	4.31281e-09	16	166	89	5631	0	0	STU2, HOF1, SPC19, SPC105, KIP2, IQG1, MLC1, BIM1, ASE1, NUD1, SPC97, STU1, MYO1, NDC80, KIP3, ALF1
PP7435_Chr4-0604	Cluster 2	-0.146135	-2.9791	-4.42801	-2.48958		GO:0003677	DNA binding	8.18252e-06	5.2118e-08	32	166	385	5631	0	0	HCM1, RRM3, HHO1, HHF1, TOS8, MSH2, OGG1, CCE1, SMC1, PRI1, CDC5, HTB2, CDC6, CTF18, TOP2, NHP6B, POL12, YHP1, HTZ1, HTA2, POL30, SMC2, HHT2, PRI2, ORC6, DPB2, RAD27, RAD51, SWI5, SRS2, TOP3, RAD52
PP7435_Chr4-0605	Cluster 2	-0.293107	-3.217	-3.61719	-2.38998		GO:0030527	structural constituent of chromatin	1.79421e-05	1.14281e-07	6	166	10	5631	0	0	HTB2, HTA2, HHO1, HHF1, HTZ1, HHT2
PP7435_Chr4-0690	Cluster 2	1.60538	-4.35136	-4.68535	-4.04012		GO:0045159	myosin II binding	0.00163872	1.04377e-05	4	166	6	5631	0	0	IQG1, HOF1, MLC1, MYO1
PP7435_Chr4-0821	Cluster 2	0.113529	-2.37601	-3.42549	-3.63897		GO:0140097	catalytic activity, acting on DNA	0.00335251	2.13536e-05	13	166	112	5631	0	0	DPB2, RRM3, RAD51, RAD27, POL12, MSH2, CTF18, TOP2, TOP3, SRS2, OGG1, CCE1, RAD52
PP7435_Chr4-1018	Cluster 2	-1.193	-3.63651	-2.90366	-1.92756		GO:0005200	structural constituent of cytoskeleton	0.0053115	3.38312e-05	5	166	14	5631	0	0	CDC12, TUB3, TUB2, CDC3, TUB1
PP7435_Chr4-1019	Cluster 2	-1.83135	-2.64481	-2.19699	-1.61864		GO:0017022	myosin binding	0.00729987	4.6496e-05	4	166	8	5631	0	0	IQG1, HOF1, MLC1, MYO1
PP7435_Chr4-1081	Cluster 2	-0.66971	-2.54261	-2.63766	-2.40659		GO:0032038	myosin II heavy chain binding	0.0154644	9.84993e-05	3	166	4	5631	0.002	0.02	IQG1, HOF1, MLC1
PRI1	Cluster 2	-0.00309067	-1.89046	-2.56918	-2.13764		GO:0032036	myosin heavy chain binding	0.0378223	0.000240906	3	166	5	5631	0.0055	0.06	IQG1, HOF1, MLC1
PRI2	Cluster 2	-0.435868	-3.27185	-4.32599	-3.87521		GO:0042973	glucan endo-1,3-beta-D-glucosidase activity	0.0378223	0.000240906	3	166	5	5631	0.005	0.06	SCW11, SCW10, DSE4
PRY2	Cluster 2	-0.442034	-2.18354	-2.28145	-1.78906
PSA1-1	Cluster 2	-0.443341	-2.64388	-2.81171	-3.15339
PSF1	Cluster 2	-0.140641	-1.9553	-2.3033	-2.18086		Date	Tue May 31 05:48:30 EDT 2022
PUN1	Cluster 2	-0.542134	-2.28782	-1.9583	-1.78255		Aspect	C
RAD27	Cluster 2	-0.383689	-1.89758	-2.58138	-2.80531		P-value cutoff	0.05
RAD51	Cluster 2	-0.194446	-2.14315	-2.75894	-2.44268		Calculate FDR	Yes
RAD52	Cluster 2	-0.231249	-2.28838	-2.35907	-2.23195		Regulation links followed	Yes
RAX2	Cluster 2	-0.244383	-2.53059	-2.4243	-2.01817		Bonferroni correction	Yes
RCE3	Cluster 2	-0.110909	-1.96193	-2.60676	-2.1698		Annotation file	gene_association.sgd
RNR1	Cluster 2	0.0480459	-2.66294	-3.02468	-2.56743		Ontology file
RNR2	Cluster 2	-0.166077	-2.29371	-2.63285	-2.68332		Uploaded background file	Gene_List.txt
RPL9B	Cluster 2	-0.990616	-1.88765	-2.29344	-2.23189		Evidence codes used	IEA (50199), IEP (22), IGI (5279), IBA (15876), HDA (7124), IPI (3105), ND (3666), IC (1404), ISS (1004), HMP (62), IMP (14192), IDA (18578), TAS (296), EXP (11), ISM (445), NAS (79), HGI (50), ISO (15), ISA (298)
RRG7	Cluster 2	-0.477329	-2.15815	-2.83464	-2.51363		Unknown identifiers (59)	EPX1 ODE2 PP7435_Chr1-0116 PP7435_Chr1-0208 PP7435_Chr1-0472 PP7435_Chr1-0483 PP7435_Chr1-0527 PP7435_Chr1-0649 PP7435_Chr1-1148 PP7435_Chr1-1175 PP7435_Chr1-1184 PP7435_Chr1-1482 PP7435_Chr1-1598 PP7435_Chr1-1603 PP7435_Chr1-1617 PP7435_Chr1-2093 PP7435_Chr1-2104 PP7435_Chr1-3193 PP7435_Chr1-3446 PP7435_Chr2-0123 PP7435_Chr2-0124 PP7435_Chr2-0255 PP7435_Chr2-0306 PP7435_Chr2-0341 PP7435_Chr2-055…
RRM3	Cluster 2	-0.31091	-3.13757	-3.81271	-3.44182
RTT107	Cluster 2	-0.0511228	-2.35116	-3.05594	-2.91273		GOID	TERM	CORRECTED_PVALUE	UNCORRECTED_PVALUE	NUM_LIST_ANNOTATIONS	LIST_SIZE	TOTAL_NUM_ANNOTATIONS	POPULATION_SIZE	FDR_RATE	EXPECTED_FALSE_POSITIVES	ANNOTATED_GENES
SAH1	Cluster 2	-1.06429	-2.96096	-2.41868	-2.38895		GO:0015630	microtubule cytoskeleton	5.87325e-16	3.62546e-18	24	166	83	5631	0	0	STU2, CDC12, SPC19, SPC105, KIP2, TUB1, TUB3, ESP1, BIM1, SPC97, ASE1, CLB2, MOB1, NUD1, TUB2, CDC5, STU1, DBF2, CDC3, MPS1, CDC14, ALF1, KIP3, SLK19
SCW10	Cluster 2	-0.400009	-3.29611	-3.72428	-3.13068		GO:0005856	cytoskeleton	1.99322e-15	1.23038e-17	32	166	173	5631	0	0	STU2, HOF1, SPC19, TUB1, MLC1, BIM1, BUD4, SPC97, ASE1, CDC5, DBF2, MYO1, CDC14, ALF1, CDC12, CYK3, KIP2, SPC105, IQG1, ESP1, TUB3, AXL2, CLB2, MOB1, NUD1, TUB2, STU1, CDC3, MPS1, SPA2, KIP3, SLK19
SCW11	Cluster 2	-0.372267	-2.64843	-2.84814	-2.33626		GO:0005819	spindle	1.39114e-12	8.58727e-15	16	166	41	5631	0	0	STU2, SPC19, TUB1, TUB3, ESP1, BIM1, ASE1, CLB2, SPC97, CDC5, TUB2, STU1, MPS1, CDC14, KIP3, SLK19
SLK19	Cluster 2	-0.445188	-2.69866	-2.67062	-2.80514		GO:0005694	chromosome	2.68625e-12	1.65818e-14	40	166	346	5631	0	0	STU2, HCM1, BRN1, RRM3, HHO1, HHF1, TOS8, SPC19, MSH2, MCD1, SMC1, PRI1, HTB2, CDC6, CTF18, TOP2, NHP6B, POL12, YHP1, SPC105, HTZ1, PLM2, HTA2, POL30, SMC2, HHT2, PRI2, DPB2, ORC6, MOB1, STU1, RAD51, YCG1, MPS1, TOP3, NDC80, MRC1, RAD52, PSF1, SLK19
SMC1	Cluster 2	-0.184441	-2.15345	-2.48111	-2.61305		GO:0005815	microtubule organizing center	1.04021e-10	6.42105e-13	15	166	44	5631	0	0	STU2, BIM1, SPC97, NUD1, MOB1, CLB2, CDC5, STU1, DBF2, SPC105, KIP2, MPS1, ESP1, CDC14, SLK19
SMC2	Cluster 2	-0.352866	-2.02054	-2.3073	-2.16017		GO:0043228	non-membrane-bounded organelle	7.21436e-09	4.45331e-11	67	166	1057	5631	0	0	HOF1, HHO1, TOS8, SPC19, MSH2, MLC1, MCD1, BIM1, CDC5, DBF2, CDC6, MYO1, CTF18, TOP2, CDC12, NHP6B, YHP1, PLM2, IQG1, ESP1, SMC2, HTA2, PRI2, HHT2, DPB2, CLB2, MOB1, TUB2, MPS1, PSF1, BRN1, HCM1, STU2, RRM3, HHF1, TUB1, BUD4, ASE1, SMC1, SPC97, PRI1, HTB2, CDC14, ALF1, RPL9B, CYK3, POL12, KIP2, SPC105, HTZ1, TUB3, POL30, AXL2, ORC6, NUD1, RAD27, RAD51, STU1, YCG1, CDC3, SPA2, NDC80, TOP3, MRC1, K…
SOD500	Cluster 2	-1.93542	-3.30079	-3.06668	-2.62249		GO:0043232	intracellular non-membrane-bounded organelle	7.21436e-09	4.45331e-11	67	166	1057	5631	0	0	HOF1, HHO1, TOS8, SPC19, MSH2, MLC1, MCD1, BIM1, CDC5, DBF2, CDC6, MYO1, CTF18, TOP2, CDC12, NHP6B, YHP1, PLM2, IQG1, ESP1, SMC2, HTA2, PRI2, HHT2, DPB2, CLB2, MOB1, TUB2, MPS1, PSF1, BRN1, HCM1, STU2, RRM3, HHF1, TUB1, BUD4, ASE1, SMC1, SPC97, PRI1, HTB2, CDC14, ALF1, RPL9B, CYK3, POL12, KIP2, SPC105, HTZ1, TUB3, POL30, AXL2, ORC6, NUD1, RAD27, RAD51, STU1, YCG1, CDC3, SPA2, NDC80, TOP3, MRC1, K…
SPA2	Cluster 2	-0.347431	-2.61449	-2.94026	-3.17745		GO:0005816	spindle pole body	1.56341e-08	9.65068e-11	13	166	42	5631	0	0	STU2, SPC97, NUD1, MOB1, CLB2, CDC5, DBF2, SPC105, KIP2, MPS1, ESP1, CDC14, SLK19
SPC105	Cluster 2	-0.289422	-1.87373	-2.15629	-2.43334		GO:0044815	DNA packaging complex	1.56341e-08	9.65068e-11	13	166	42	5631	0	0	BRN1, SMC1, HTB2, HHO1, HHF1, YCG1, SPC105, HTZ1, NDC80, SMC2, HTA2, MCD1, HHT2
SPC19	Cluster 2	-0.307788	-1.97649	-2.64439	-2.67557		GO:0005874	microtubule	1.01347e-07	6.256e-10	13	166	48	5631	0	0	STU2, BIM1, SPC97, ASE1, TUB2, STU1, SPC19, KIP2, TUB1, TUB3, ALF1, KIP3, SLK19
SPC97	Cluster 2	-0.412437	-2.35484	-2.79925	-2.11602		GO:0000228	nuclear chromosome	3.31992e-07	2.04933e-09	19	166	123	5631	0	0	RRM3, POL12, HHF1, MSH2, HTA2, MCD1, PRI2, HHT2, DPB2, ORC6, SMC1, PRI1, HTB2, RAD51, CTF18, TOP2, MRC1, RAD52, PSF1
SRS2	Cluster 2	-0.362295	-1.94769	-2.44447	-2.14917		GO:0005618	cell wall	1.0015e-06	6.18212e-09	12	166	47	5631	0	0	BUD4, RAX2, CDC12, SCW11, GAS3, CDC3, PIR2, SUN4, SCW10, TOS1, TOH1, DSE4
STU1	Cluster 2	-0.283644	-1.91427	-2.17772	-1.9774		GO:0009277	fungal-type cell wall	1.0015e-06	6.18212e-09	12	166	47	5631	0	0	BUD4, RAX2, CDC12, SCW11, GAS3, CDC3, PIR2, SUN4, SCW10, TOS1, TOH1, DSE4
STU2	Cluster 2	-0.268513	-2.47465	-3.28531	-3.557		GO:0030312	external encapsulating structure	1.0015e-06	6.18212e-09	12	166	47	5631	0	0	BUD4, RAX2, CDC12, SCW11, GAS3, CDC3, PIR2, SUN4, SCW10, TOS1, TOH1, DSE4
SUN4	Cluster 2	-0.704048	-3.7706	-4.44979	-3.97951		GO:0099081	supramolecular polymer	1.02111e-06	6.30315e-09	13	166	57	5631	0	0	STU2, BIM1, SPC97, ASE1, TUB2, STU1, SPC19, KIP2, TUB1, TUB3, ALF1, KIP3, SLK19
SWI5	Cluster 2	-0.423798	-2.92119	-3.57944	-3.3298		GO:0099512	supramolecular fiber	1.02111e-06	6.30315e-09	13	166	57	5631	0	0	STU2, BIM1, SPC97, ASE1, TUB2, STU1, SPC19, KIP2, TUB1, TUB3, ALF1, KIP3, SLK19
TOH1	Cluster 2	-0.649172	-3.27895	-3.14938	-2.8954		GO:0099513	polymeric cytoskeletal fiber	1.02111e-06	6.30315e-09	13	166	57	5631	0	0	STU2, BIM1, SPC97, ASE1, TUB2, STU1, SPC19, KIP2, TUB1, TUB3, ALF1, KIP3, SLK19
TOP2	Cluster 2	-0.33576	-2.25312	-2.86981	-2.8293		GO:0043596	nuclear replication fork	2.49797e-06	1.54196e-08	11	166	41	5631	0	0	RRM3, PRI1, POL12, HTB2, HHF1, CTF18, MRC1, HTA2, PRI2, HHT2, PSF1
TOP3	Cluster 2	-0.185995	-1.61638	-2.27228	-2.35708		GO:0032993	protein-DNA complex	2.7464e-06	1.69531e-08	12	166	51	5631	0	0	ORC6, PRI1, POL12, HTB2, HHO1, HHF1, CDC6, HTZ1, HTA2, PRI2, HHT2, PSF1
TOS1	Cluster 2	-0.538551	-3.01281	-3.34959	-2.87613		GO:0032153	cell division site	3.29886e-06	2.03633e-08	11	166	42	5631	0	0	HOF1, BUD4, CDC12, SPC97, CYK3, CDC3, MYO1, SPA2, IQG1, MLC1, AXL2
TOS8	Cluster 2	-0.96238	-3.12299	-2.40864	-2.60955		GO:0005826	actomyosin contractile ring	4.08703e-06	2.52286e-08	7	166	13	5631	0	0	IQG1, HOF1, BUD4, MLC1, CYK3, MYO1, SPA2
TUB1	Cluster 2	-0.285965	-3.47378	-4.27551	-3.75648		GO:0005881	cytoplasmic microtubule	4.08703e-06	2.52286e-08	7	166	13	5631	0	0	BIM1, TUB3, TUB2, STU1, KIP2, KIP3, TUB1
TUB2	Cluster 2	-0.363883	-3.61374	-4.24402	-4.0134		GO:0070938	contractile ring	4.08703e-06	2.52286e-08	7	166	13	5631	0	0	IQG1, HOF1, BUD4, MLC1, CYK3, MYO1, SPA2
TUB3	Cluster 2	-0.227746	-2.85111	-3.48234	-3.68968		GO:0005657	replication fork	6.85058e-06	4.22876e-08	12	166	55	5631	0	0	RRM3, PRI1, POL12, HTB2, HHF1, CTF18, MRC1, HTA2, POL30, PRI2, HHT2, PSF1
YCG1	Cluster 2	-0.425734	-2.93776	-3.04786	-2.81348		GO:0000786	nucleosome	7.59024e-06	4.68533e-08	6	166	9	5631	0	0	HTB2, HTA2, HHO1, HHF1, HTZ1, HHT2
YHP1	Cluster 2	-0.45313	-2.78712	-3.04326	-3.48538		GO:0051233	spindle midzone	7.59024e-06	4.68533e-08	6	166	9	5631	0	0	BIM1, ASE1, STU1, CDC14, KIP3, SLK19
							GO:0000793	condensed chromosome	8.18854e-06	5.05465e-08	13	166	67	5631	0	0	STU2, SMC1, STU1, RAD51, YCG1, SPC19, SPC105, MPS1, TOP2, NDC80, MCD1, SMC2, SLK19
							GO:0005621	cellular bud scar	1.85135e-05	1.14281e-07	6	166	10	5631	0	0	BUD4, RAX2, CDC12, PIR2, DSE4, SUN4
							GO:0000922	spindle pole	2.52778e-05	1.56036e-07	7	166	16	5631	0	0	STU2, BIM1, SPC97, CDC5, STU1, CDC14, TUB1
							GO:0005935	cellular bud neck	3.31752e-05	2.04785e-07	18	166	146	5631	0	0	HOF1, CDC12, CYK3, IQG1, MLC1, DSE4, AXL2, BUD4, RAX2, CHS2, CLB2, MOB1, CDC5, DBF2, CDC3, MYO1, SPA2, CDC14
							GO:0005876	spindle microtubule	4.19116e-05	2.58714e-07	7	166	17	5631	0	0	STU2, TUB3, TUB2, STU1, SPC19, KIP3, TUB1
							GO:0005880	nuclear microtubule	6.8039e-05	4.19994e-07	5	166	7	5631	0	0	ASE1, TUB3, TUB2, KIP3, TUB1
							GO:0000142	cellular bud neck contractile ring	7.7542e-05	4.78655e-07	6	166	12	5631	0	0	IQG1, HOF1, BUD4, MLC1, CYK3, MYO1
							GO:0110085	mitotic actomyosin contractile ring	7.7542e-05	4.78655e-07	6	166	12	5631	0	0	IQG1, HOF1, BUD4, MLC1, CYK3, MYO1
							GO:0005933	cellular bud	0.000189515	1.16985e-06	19	166	181	5631	0	0	HOF1, CDC12, CYK3, PUN1, IQG1, MLC1, DSE4, AXL2, BUD4, RAX2, CHS2, CLB2, MOB1, CDC5, DBF2, CDC3, MYO1, SPA2, CDC14
							GO:0044732	mitotic spindle pole body	0.000239902	1.48088e-06	6	166	14	5631	0	0	SPC97, NUD1, MOB1, ESP1, CDC5, CDC14
							GO:1990023	mitotic spindle midzone	0.000576912	3.56119e-06	4	166	5	5631	0	0	ASE1, STU1, CDC14, KIP3
							GO:0072686	mitotic spindle	0.00135935	8.39108e-06	5	166	11	5631	0	0	ASE1, ESP1, STU1, CDC14, KIP3
							GO:0000775	chromosome, centromeric region	0.00150752	9.30569e-06	10	166	61	5631	0	0	STU2, MOB1, STU1, SPC19, SPC105, MPS1, NDC80, MCD1, HHT2, SLK19
							GO:0030427	site of polarized growth	0.00283502	1.75001e-05	18	166	198	5631	0	0	HOF1, CDC12, CYK3, IQG1, MLC1, DSE4, AXL2, BUD4, RAX2, CHS2, CLB2, MOB1, CDC5, DBF2, CDC3, MYO1, SPA2, CDC14
							GO:0045298	tubulin complex	0.0040778	2.51716e-05	3	166	3	5631	0	0	TUB3, TUB2, TUB1
							GO:0120155	MIH complex	0.0040778	2.51716e-05	3	166	3	5631	0	0	IQG1, HOF1, MLC1
							GO:0005576	extracellular region	0.00920674	5.68317e-05	8	166	47	5631	0	0	SCW11, PRY2, GAS3, PIR2, SUN4, SCW10, TOS1, DSE4
							GO:0031298	replication fork protection complex	0.0107988	6.66593e-05	6	166	25	5631	0	0	MRC1, HTB2, HTA2, HHF1, HHT2, PSF1
							GO:0099080	supramolecular complex	0.0146016	9.0133e-05	16	166	184	5631	0	0	STU2, SPC19, SPC105, KIP2, TUB1, TUB3, BIM1, ASE1, SPC97, TUB2, STU1, MPS1, NDC80, KIP3, ALF1, SLK19
							GO:0005658	alpha DNA polymerase:primase complex	0.0159569	9.84993e-05	3	166	4	5631	0	0	PRI1, POL12, PRI2
							GO:0005828	kinetochore microtubule	0.0159569	9.84993e-05	3	166	4	5631	0	0	TUB3, TUB2, TUB1
							GO:0098687	chromosomal region	0.019648	0.000121284	13	166	132	5631	0	0	STU2, MOB1, RRM3, STU1, SPC19, SPC105, MPS1, NDC80, MRC1, MCD1, POL30, HHT2, SLK19
							GO:0000776	kinetochore	0.0266525	0.000164522	7	166	41	5631	0	0	STU2, NDC80, STU1, SPC19, SPC105, MPS1, SLK19
							GO:0000144	cellular bud neck septin ring	0.0331221	0.000204457	4	166	11	5631	0	0	HOF1, CDC12, CDC3, AXL2
							GO:0009986	cell surface	0.0331221	0.000204457	4	166	11	5631	0	0	SCW11, SCW10, DSE4, SUN4
							GO:0005938	cell cortex	0.0331879	0.000204864	13	166	139	5631	0	0	STU2, HOF1, BUD4, CDC12, CYK3, KIP2, CDC3, MYO1, SPA2, PUN1, IQG1, MLC1, AXL2
							GO:0000796	condensin complex	0.0390268	0.000240906	3	166	5	5631	0.0004	0.02	BRN1, SMC2, YCG1
							GO:0035371	microtubule plus-end	0.0390268	0.000240906	3	166	5	5631	0.0004	0.02	STU2, BIM1, KIP2
							GO:1990752	microtubule end	0.0390268	0.000240906	3	166	5	5631	0.0004	0.02	STU2, BIM1, KIP2
							GO:0000779	condensed chromosome, centromeric region	0.0421722	0.000260322	7	166	44	5631	0.0004	0.02	STU2, NDC80, STU1, SPC19, SPC105, MPS1, SLK19

## Sheet: Cluster 3
Gene name	Cluster	R_Day 0 / C_01	R_Day 6 /C_01	R_Day 14 / C_01	R_Day 28 / C_01
		Log2 FC	Log2 FC	Log2 FC	Log2 FC		Date	Tue May 31 05:36:04 EDT 2022
ABZ2	Cluster 3	0.360392	0.905954	1.12388	1.04636		Aspect	P
ACA1	Cluster 3	0.676677	0.629142	0.653452	1.00917		P-value cutoff	0.05
ACF2-1	Cluster 3	-0.905677	-0.701441	-0.0943193	1.83126		Calculate FDR	Yes
ACS2	Cluster 3	-0.806853	-1.0925	0.121314	0.813672		Regulation links followed	Yes
ADH7	Cluster 3	-0.0467179	0.153629	0.655013	1.76546		Bonferroni correction	Yes
ADH900	Cluster 3	0.833475	1.92604	1.68563	0.734356		Annotation file	gene_association.sgd
ADY2-1	Cluster 3	-0.246043	0.0529547	1.45866	2.03517		Ontology file
ALD2	Cluster 3	0.628846	1.64826	1.63369	1.41389		Uploaded background file	Gene_List.txt
ALD6-1	Cluster 3	0.336896	0.79811	1.10581	1.53209		Evidence codes used	IEA (50199), IEP (22), IGI (5279), IBA (15876), HDA (7124), IPI (3105), ND (3666), IC (1404), ISS (1004), HMP (62), IMP (14192), IDA (18578), TAS (296), EXP (11), ISM (445), NAS (79), HGI (50), ISO (15), ISA (298)
ALP1	Cluster 3	0.664149	0.843179	1.02617	1.27496		Unknown identifiers (220)	ADH900 AOC1 ARY100 ATG30 ATG37 AYF2 BGD1 CSD100 EEP100 FCR1 FGH1 FLD FLO400 GBD1 GBF1 HXT400 LRA1 LRA3 LRA41 NGD3 NI2M NU2M NU3M NU5M PEX26 PEX36 PMP4 PP7435_Chr1-0004 PP7435_Chr1-0005 PP7435_Chr1-0014 PP7435_Chr1-0045 PP7435_Chr1-0091 PP7435_Chr1-0147 PP7435_Chr1-0148 PP7435_Chr1-0172 PP7435_Chr1-0284 PP7435_Chr1-0320 PP7435_Chr1-0336 PP7435_Chr1-0354 PP7435_Chr1-0387 PP7435_Chr1-0419 PP7435_Chr…
AMF1	Cluster 3	0.722939	1.29458	1.16882	0.812589
ANT1	Cluster 3	0.460665	1.09704	1.13805	0.719845		GOID	TERM	CORRECTED_PVALUE	UNCORRECTED_PVALUE	NUM_LIST_ANNOTATIONS	LIST_SIZE	TOTAL_NUM_ANNOTATIONS	POPULATION_SIZE	FDR_RATE	EXPECTED_FALSE_POSITIVES	ANNOTATED_GENES
AOC1-1	Cluster 3	0.478071	1.10262	0.787529	0.720141
ARE2	Cluster 3	0.409085	1.12597	0.989217	0.739469
ARL3	Cluster 3	0.311203	0.807894	1.00875	0.921501		Date	Tue May 31 05:37:38 EDT 2022
ARO1	Cluster 3	0.223728	0.470292	0.607537	1.05733		Aspect	F
ARO3-2	Cluster 3	0.118098	0.466183	0.771514	1.08633		P-value cutoff	0.05
ARR3	Cluster 3	-0.0411511	-0.580759	0.429979	1.76966		Calculate FDR	Yes
ARV1	Cluster 3	-0.0245492	0.570491	0.586813	1.06361		Regulation links followed	Yes
ARY100	Cluster 3	0.928388	0.258252	0.156393	1.02242		Bonferroni correction	Yes
ATG15	Cluster 3	0.390085	0.788586	1.09241	1.56216		Annotation file	gene_association.sgd
ATG17	Cluster 3	0.272939	0.827278	0.872785	1.28149		Ontology file
ATG21	Cluster 3	0.0570197	0.443725	0.636366	1.14625		Uploaded background file	Gene_List.txt
ATG22	Cluster 3	0.188079	0.592527	0.760954	1.22052		Evidence codes used	IEA (50199), IEP (22), IGI (5279), IBA (15876), HDA (7124), IPI (3105), ND (3666), IC (1404), ISS (1004), HMP (62), IMP (14192), IDA (18578), TAS (296), EXP (11), ISM (445), NAS (79), HGI (50), ISO (15), ISA (298)
ATG26	Cluster 3	0.64557	0.900599	0.931013	1.10711		Unknown identifiers (220)	ADH900 AOC1 ARY100 ATG30 ATG37 AYF2 BGD1 CSD100 EEP100 FCR1 FGH1 FLD FLO400 GBD1 GBF1 HXT400 LRA1 LRA3 LRA41 NGD3 NI2M NU2M NU3M NU5M PEX26 PEX36 PMP4 PP7435_Chr1-0004 PP7435_Chr1-0005 PP7435_Chr1-0014 PP7435_Chr1-0045 PP7435_Chr1-0091 PP7435_Chr1-0147 PP7435_Chr1-0148 PP7435_Chr1-0172 PP7435_Chr1-0284 PP7435_Chr1-0320 PP7435_Chr1-0336 PP7435_Chr1-0354 PP7435_Chr1-0387 PP7435_Chr1-0419 PP7435_Chr…
ATG3	Cluster 3	0.362963	0.411684	0.674818	1.34379
ATG30	Cluster 3	1.09657	0.894326	0.350386	0.565542		GOID	TERM	CORRECTED_PVALUE	UNCORRECTED_PVALUE	NUM_LIST_ANNOTATIONS	LIST_SIZE	TOTAL_NUM_ANNOTATIONS	POPULATION_SIZE	FDR_RATE	EXPECTED_FALSE_POSITIVES	ANNOTATED_GENES
ATG37	Cluster 3	0.169748	1.44156	1.57149	1.73926		GO:0004602	glutathione peroxidase activity	0.0250288	7.94566e-05	4	533	4	5631	0	0	URE2, GTT1, HYR1, GRX2
ATG4	Cluster 3	0.334261	0.507627	0.54535	1.24974
ATG8	Cluster 3	0.0869231	0.540405	0.858836	1.69725
AYF2	Cluster 3	0.53765	1.13413	1.4416	1.54659		Date	Tue May 31 05:38:14 EDT 2022
BBC1	Cluster 3	0.268997	0.632282	0.793194	1.19614		Aspect	C
BGD1	Cluster 3	0.618006	1.1313	1.44037	2.16876		P-value cutoff	0.05
BNA1	Cluster 3	0.178411	1.08598	1.25777	1.30264		Calculate FDR	Yes
BOR1	Cluster 3	0.193441	0.689264	0.815214	1.16146		Regulation links followed	Yes
BTS1	Cluster 3	-0.050958	0.702767	0.887108	1.48003		Bonferroni correction	Yes
BUL1	Cluster 3	-0.178663	0.0902969	0.580595	1.00708		Annotation file	gene_association.sgd
BXI1	Cluster 3	0.220829	0.586695	0.809301	1.42873		Ontology file
CAR1-2	Cluster 3	-0.238542	-1.00181	0.410225	2.34848		Uploaded background file	Gene_List.txt
CAR2	Cluster 3	0.141357	-0.0588965	0.426388	2.02288		Evidence codes used	IEA (50199), IEP (22), IGI (5279), IBA (15876), HDA (7124), IPI (3105), ND (3666), IC (1404), ISS (1004), HMP (62), IMP (14192), IDA (18578), TAS (296), EXP (11), ISM (445), NAS (79), HGI (50), ISO (15), ISA (298)
CAT5	Cluster 3	0.788117	1.28121	1.24555	1.4737		Unknown identifiers (220)	ADH900 AOC1 ARY100 ATG30 ATG37 AYF2 BGD1 CSD100 EEP100 FCR1 FGH1 FLD FLO400 GBD1 GBF1 HXT400 LRA1 LRA3 LRA41 NGD3 NI2M NU2M NU3M NU5M PEX26 PEX36 PMP4 PP7435_Chr1-0004 PP7435_Chr1-0005 PP7435_Chr1-0014 PP7435_Chr1-0045 PP7435_Chr1-0091 PP7435_Chr1-0147 PP7435_Chr1-0148 PP7435_Chr1-0172 PP7435_Chr1-0284 PP7435_Chr1-0320 PP7435_Chr1-0336 PP7435_Chr1-0354 PP7435_Chr1-0387 PP7435_Chr1-0419 PP7435_Chr…
CBP3	Cluster 3	-0.115572	0.423707	0.639663	1.04614
CCC2-1	Cluster 3	0.488937	0.810298	0.80833	1.47767		GOID	TERM	CORRECTED_PVALUE	UNCORRECTED_PVALUE	NUM_LIST_ANNOTATIONS	LIST_SIZE	TOTAL_NUM_ANNOTATIONS	POPULATION_SIZE	FDR_RATE	EXPECTED_FALSE_POSITIVES	ANNOTATED_GENES
CCP1-2	Cluster 3	0.795288	0.943062	1.00132	0.874723		GO:0031224	intrinsic component of membrane	0.0196528	8.85259e-05	101	533	753	5631	0	0	SFC1, FLO11, SNC2, DSC3, YOP1, MCP1, DGA1, CBP3, YDC1, PMC1, OLE1, DPL1, POM33, LAM5, ZRT1, ADY2, SYM1, NTE1, MDM31, ANT1, PSG1, COX1, GSC2, ARR3, TCB3, FZO1, ARV1, SPO1, JID1, BXI1, OPT1, PRM10, YET1, MAM3, MGM1, CCC2, DAL4, YME2, PXA2, YIP1, TAT2, TPO3, PFA5, CSF1, PHB2, FLR1, TOM7, GAS2, SPO75, PEX13, RCF2, AMF1, KRE1, SOA1, UGO1, RTN1, MCH5, VHC1, FTH1, MEP2, ALP1, ATG15, EOS1, PEX11, SEY1, V…
CCS1	Cluster 3	-0.0422421	0.135265	0.391281	1.06528		GO:0071782	endoplasmic reticulum tubular network	0.0203947	9.18682e-05	9	533	22	5631	0	0	RTN1, TCB3, LAM5, TCB1, ARV1, YOP1, SEY1, DPL1, PEX30
CIT1	Cluster 3	0.728204	1.00644	1.23851	1.34772
COA3	Cluster 3	0.267342	1.16591	1.15083	1.413
COS111	Cluster 3	0.201411	1.00117	1.2937	1.52248
COX1	Cluster 3	-0.346722	0.725329	1.02871	1.56644
COX11	Cluster 3	0.129758	0.942205	0.978021	1.35329
COX3	Cluster 3	-0.659565	0.324949	0.670456	1.23492
CRT10	Cluster 3	0.380145	1.00801	1.16964	1.19904
CSD100	Cluster 3	-0.130479	0.214813	0.598463	1.3603
CSF1	Cluster 3	0.321113	0.477992	0.649251	1.09033
CTH1	Cluster 3	0.306665	0.702801	1.1689	1.00102
CUZ1	Cluster 3	0.034047	-0.396267	0.0533584	1.02502
CWC15	Cluster 3	0.0956382	0.804431	0.883089	1.72944
CWC24	Cluster 3	0.0776712	1.25314	1.29064	1.48307
DAL2	Cluster 3	0.515755	0.856472	1.29362	1.91048
DAL4	Cluster 3	0.333629	0.478657	0.611986	1.16625
DAL5-2	Cluster 3	0.163571	0.577798	1.24391	1.82686
DAL7	Cluster 3	0.186611	1.34821	1.50977	1.79356
DAP1	Cluster 3	0.26706	1.10988	1.07685	0.774288
DAS1	Cluster 3	0.389083	0.878782	1.18169	1.17698
DAS2	Cluster 3	0.447361	1.37297	1.73067	1.67872
DDL1	Cluster 3	0.398926	1.06283	1.03663	1.36297
DDP1	Cluster 3	0.538275	1.47032	1.41858	1.33796
DGA1	Cluster 3	0.699734	0.941739	0.694828	1.03258
DMA2	Cluster 3	0.363019	0.529689	0.612088	1.0103
DPH6	Cluster 3	0.32395	1.05861	1.0951	0.984595
DPL1	Cluster 3	0.862802	1.61033	1.46273	1.80468
DSC3	Cluster 3	0.33607	0.701289	0.865062	1.24993
DSK2	Cluster 3	-0.0463763	0.214522	0.434504	1.07353
DUR3-3	Cluster 3	0.390752	1.03279	0.967885	0.768959
DUR3-4	Cluster 3	0.0552083	0.150231	0.424007	1.03287
ECM2	Cluster 3	0.417342	1.05274	0.768597	0.619315
ECM38	Cluster 3	0.287197	0.596943	0.805615	1.2875
EDE1	Cluster 3	0.3918	0.707521	0.805111	1.11581
EEP100	Cluster 3	0.432612	1.32558	0.979329	1.01779
EFM3	Cluster 3	0.421483	1.18714	1.11419	1.18464
EMI1	Cluster 3	-0.224793	0.105879	0.600919	1.53666
ENT4	Cluster 3	0.587456	1.3653	1.44522	2.1249
EOS1	Cluster 3	0.161044	0.435355	0.659063	1.24578
ERV1	Cluster 3	-0.0114952	0.39549	0.79619	1.13748
ETR1	Cluster 3	0.43764	0.883409	0.766514	1.11204
FAD1	Cluster 3	-0.0231566	1.00434	1.49533	1.37345
FAP1	Cluster 3	0.196164	0.756312	0.876607	1.03976
FCR1	Cluster 3	0.207743	0.514832	0.847065	1.07875
FCY2	Cluster 3	0.764643	1.0722	1.10547	1.09819
FDH1	Cluster 3	0.3301	1.14695	1.62934	2.18145
FET4-1	Cluster 3	-0.313168	0.480528	0.816444	1.38681
FGH1	Cluster 3	0.340562	1.53382	1.69015	1.85952
FLD	Cluster 3	0.241091	1.32579	1.51744	2.08036
FLO11	Cluster 3	-2.6727	-0.111297	1.82175	2.34833
FLO400	Cluster 3	-1.49993	-1.48616	2.02357	1.59637
FLO5-1	Cluster 3	-1.17601	-0.0825363	1.43765	2.14422
FLR1	Cluster 3	-0.954898	-0.631429	0.717878	2.5786
FOL3	Cluster 3	0.331044	0.834018	0.922268	1.38845
FRE8	Cluster 3	0.0111717	0.562769	1.20118	2.18324
FTH1-1	Cluster 3	1.04633	1.67368	1.5918	1.26159
FZO1	Cluster 3	0.0478286	0.47219	0.623848	1.16827
GAS2	Cluster 3	0.534009	0.856237	0.969097	1.0239
GAT1	Cluster 3	-0.144977	0.89331	0.73002	1.145
GAT2	Cluster 3	0.552132	1.1063	1.27647	2.11155
GBD1	Cluster 3	0.0478111	0.764877	1.02025	1.26974
GBF1	Cluster 3	0.268238	0.787652	1.1188	1.90511
GCG1	Cluster 3	0.596045	1.28702	1.1499	1.50442
GDH3	Cluster 3	0.380689	0.571843	0.571661	1.18979
GET4	Cluster 3	0.0740679	0.99774	1.01067	1.12909
GIS2	Cluster 3	0.30219	0.886985	1.29115	1.50646
GLC3	Cluster 3	0.1811	0.514233	0.71104	1.32365
GLT1	Cluster 3	0.566705	0.889904	0.96344	1.21265
GPA2	Cluster 3	0.291251	1.08326	1.32963	2.2562
GPN3	Cluster 3	0.186263	0.610103	0.973854	1.70835
GPT2	Cluster 3	0.190711	0.662678	0.884667	1.03952
GRX2	Cluster 3	-0.0576923	1.02246	0.754394	0.379424
GSC2	Cluster 3	0.77727	1.29962	0.767207	0.424958
GTT1	Cluster 3	0.8184	1.36351	1.12798	1.1977
GYP7	Cluster 3	0.28415	0.777276	0.911524	1.56235
HAC1	Cluster 3	0.398037	0.973274	1.01687	1.00372
HAL9	Cluster 3	0.51503	0.892201	0.904943	1.13569
HAP1	Cluster 3	0.172245	0.469668	0.79915	1.11848
HEM1	Cluster 3	0.451895	1.24295	1.2264	1.29999
HHT1-1	Cluster 3	0.142921	0.222451	0.444711	1.04006
HIS3	Cluster 3	0.215153	0.428727	0.836263	1.21308
HLJ1	Cluster 3	0.13917	0.665148	0.918847	1.49031
HMS1-2	Cluster 3	0.189392	0.534121	0.622784	1.03593
HNT2	Cluster 3	0.414221	1.19325	1.07151	1.00708
HSP31	Cluster 3	0.571709	1.66594	1.6095	1.19825
HSP60	Cluster 3	0.0154877	0.577868	0.848087	1.79767
HSV2	Cluster 3	0.278935	0.886178	1.05137	1.98376
HXT400	Cluster 3	0.208187	0.642062	1.89934	2.35689
HYR1	Cluster 3	0.076825	0.511344	0.60969	1.4033
IME4	Cluster 3	0.737258	1.39609	1.18554	0.712881
IMO32-2	Cluster 3	-0.0393563	0.501286	0.82809	1.33871
INP54	Cluster 3	0.413365	0.997942	0.971927	1.22189
ISA2	Cluster 3	0.194544	0.430172	0.812024	1.54498
ISD11	Cluster 3	-0.247832	0.179903	0.264459	1.17855
ISN1	Cluster 3	0.322049	0.78416	0.91344	1.30753
ISU1	Cluster 3	0.283806	0.83921	1.00146	1.99721
JID1	Cluster 3	0.376797	1.00372	1.0035	1.70945
JLP1-2	Cluster 3	0.684667	1.09893	1.67766	1.69104
JLP1-3	Cluster 3	0.512779	1.12155	1.57308	1.29149
KRE1	Cluster 3	-0.410827	0.178569	0.75378	1.33948
KRR1	Cluster 3	0.0591992	0.547211	0.859824	1.06806
KSP1	Cluster 3	0.311928	0.642179	0.761069	1.32165
LAM5	Cluster 3	0.168835	0.635411	0.771545	1.10843
LEE1	Cluster 3	1.05585	1.74964	1.64191	1.14805
LEU1	Cluster 3	0.165426	0.448152	0.722532	1.14539
LRA1	Cluster 3	0.560853	0.96461	1.11743	1.57568
LRA3	Cluster 3	0.141404	0.254156	0.49255	1.0662
LRA41	Cluster 3	-0.065174	0.0206215	0.374994	1.1538
LTO1	Cluster 3	0.205606	0.554855	0.783068	1.42209
MAM3	Cluster 3	0.503585	1.06439	1.20815	1.35981
MAM33	Cluster 3	0.0317301	0.540541	0.734105	1.0545
MAP1	Cluster 3	0.409867	0.760231	1.08894	1.36253
MATa1	Cluster 3	1.19244	1.57322	1.20875	1.05803
MATa2	Cluster 3	1.30428	1.76006	1.43716	0.981149
MBF1	Cluster 3	0.00193876	0.572908	0.669758	1.06718
MCH5-1	Cluster 3	0.393039	0.912808	1.25462	1.04818
MCH5-2	Cluster 3	0.266056	0.742187	0.823135	1.62491
MCP1	Cluster 3	0.611093	1.18697	1.27331	1.69493
MDJ1	Cluster 3	0.181443	0.791229	0.940181	1.44395
MDM31	Cluster 3	0.299011	0.903986	1.14631	1.40734
MDM32	Cluster 3	0.467052	0.969139	1.09685	1.68479
MDS3	Cluster 3	0.508473	0.857661	0.947291	1.24113
MEP2	Cluster 3	-0.251154	-0.0297876	0.84591	1.49829
MGM1	Cluster 3	0.195068	0.590316	0.798094	1.48742
MHO1	Cluster 3	0.468477	1.08345	0.9701	0.95777
MIT1	Cluster 3	0.608663	0.201131	0.523165	1.34961
MOG1	Cluster 3	0.479627	1.10935	1.03317	0.778042
MOH1-2	Cluster 3	0.931788	1.28376	1.05764	0.935228
MPM1	Cluster 3	-0.0682594	1.04925	1.0891	1.91699
MTH1	Cluster 3	0.747586	0.78998	0.821291	2.09752
MXR1-2	Cluster 3	-0.215963	0.162322	0.356133	1.27728
MXR2-1	Cluster 3	-0.0702704	0.161414	0.277467	1.13653
MXR2-2	Cluster 3	0.220722	1.04882	0.961985	0.906027
NAR1	Cluster 3	0.334241	0.70657	0.897967	1.35666
NAS6	Cluster 3	0.219554	1.13024	1.55595	1.89098
NCE103	Cluster 3	1.42048	1.61937	1.08455	0.864828
NCR1	Cluster 3	0.40417	0.850995	0.876619	1.06456
NFS1	Cluster 3	0.291659	0.71738	1.06939	1.71461
NFU1-1	Cluster 3	0.361944	1.20405	1.05447	1.14441
NGD3	Cluster 3	0.663578	1.65431	1.68824	1.65646
NI2M	Cluster 3	0.0965381	0.639129	0.880667	1.26878
NNR1	Cluster 3	0.425658	1.20936	1.24461	1.13029
NNR2	Cluster 3	0.646321	1.59508	1.48531	1.6093
NPA3	Cluster 3	0.0263278	0.381487	0.579509	1.25858
NRG1	Cluster 3	0.8567	1.524	1.47338	1.17562
NTE1	Cluster 3	0.41556	1.17533	1.05713	0.980445
NTH1	Cluster 3	0.648237	1.09029	1.13822	1.59212
NU2M	Cluster 3	0.181665	0.991686	1.9674	1.94886
NU3M	Cluster 3	-0.490059	1.01203	1.08251	1.13406
NU5M	Cluster 3	-0.533407	0.242732	0.557089	1.06633
OAR1	Cluster 3	0.470205	1.35107	1.52608	1.57647
OLE1-2	Cluster 3	0.624278	1.32813	1.2881	1.8296
OPT1-2	Cluster 3	0.42092	1.0231	1.14097	1.64932
OTU1	Cluster 3	0.143855	0.656086	0.660235	1.13342
OYE3-1	Cluster 3	-1.6654	-1.60376	0.223386	1.38721
OYE3-2	Cluster 3	-0.0742548	-0.182502	0.861002	1.11998
PAM17	Cluster 3	-0.0276752	0.474848	0.885004	1.142
PCL5	Cluster 3	-0.239328	0.0873869	0.769283	1.45036
PCP1	Cluster 3	-0.0807897	0.492667	0.796956	1.49137
PDC1	Cluster 3	1.04426	1.23247	0.839512	0.581304
PEX11	Cluster 3	0.480739	1.11334	1.13006	0.584445
PEX13	Cluster 3	0.138865	0.706918	0.829019	1.00929
PEX26	Cluster 3	0.166873	0.631332	0.918868	1.27886
PEX28	Cluster 3	0.517113	1.10965	1.01479	0.776721
PEX29	Cluster 3	0.553496	1.52215	1.60361	1.93217
PEX30	Cluster 3	0.38428	0.876968	0.928382	1.04733
PEX36	Cluster 3	0.160013	0.788524	0.862879	1.53675
PEX5	Cluster 3	-0.133671	0.486716	0.795952	1.10895
PFA5	Cluster 3	0.367579	1.07686	1.05114	1.28061
PFK26-1	Cluster 3	0.75828	1.21441	0.982774	0.658119
PHB1	Cluster 3	0.123394	0.3952	0.572012	1.04924
PHB2	Cluster 3	0.0977809	0.37174	0.610132	1.05884
PIB2-2	Cluster 3	1.21223	1.04759	0.457591	0.151597
PIN3	Cluster 3	0.529437	0.870897	1.02859	1.49367
PLC1	Cluster 3	0.518204	1.09205	1.05175	1.29904
PMC1	Cluster 3	0.502551	0.59907	0.634479	1.46242
PMP4	Cluster 3	0.197457	0.224333	0.0606448	1.70963
PNC1	Cluster 3	0.95021	1.61096	1.52747	1.38679
POL4	Cluster 3	0.525716	1.40124	1.30926	1.48017
POM33	Cluster 3	0.433976	1.04491	0.934134	0.835448
POP3	Cluster 3	0.0722841	0.798759	1.05332	1.85299
PP7435_Chr1-0004	Cluster 3	0.17854	0.546283	0.636504	1.32112
PP7435_Chr1-0005	Cluster 3	0.521478	1.21316	1.15022	1.8069
PP7435_Chr1-0014	Cluster 3	0.123356	0.743407	0.905396	1.33861
PP7435_Chr1-0045	Cluster 3	0.278248	-0.231604	-0.0473384	1.14885
PP7435_Chr1-0091	Cluster 3	0.164961	0.664475	0.834547	1.17163
PP7435_Chr1-0147	Cluster 3	0.547346	0.875985	0.911125	1.13933
PP7435_Chr1-0148	Cluster 3	0.469747	0.82407	0.835979	1.33197
PP7435_Chr1-0172	Cluster 3	0.298581	0.450673	0.557605	2.4856
PP7435_Chr1-0284	Cluster 3	-1.10274	1.3468	1.4826	1.58391
PP7435_Chr1-0320	Cluster 3	0.458955	0.828616	0.913161	1.09074
PP7435_Chr1-0336	Cluster 3	0.0996848	1.00667	1.45773	1.591
PP7435_Chr1-0354	Cluster 3	-0.0998483	0.426888	0.529546	1.0377
PP7435_Chr1-0387	Cluster 3	-0.0323948	0.481766	1.41358	2.47592
PP7435_Chr1-0419	Cluster 3	0.624055	1.03384	0.949307	1.60868
PP7435_Chr1-0438	Cluster 3	0.381933	0.981497	1.20596	1.74942
PP7435_Chr1-0537	Cluster 3	0.681676	0.919597	0.822423	1.16228
PP7435_Chr1-0569	Cluster 3	0.494663	1.34597	1.06981	0.99821
PP7435_Chr1-0578	Cluster 3	0.34297	0.847956	0.921864	1.04539
PP7435_Chr1-0586	Cluster 3	0.431546	0.9493	1.07113	1.30457
PP7435_Chr1-0640	Cluster 3	0.820543	1.03546	0.814513	1.00875
PP7435_Chr1-0673	Cluster 3	-0.0663778	-0.0180769	0.291679	1.02758
PP7435_Chr1-0707	Cluster 3	2.56379	1.43301	0.0840647	0.380355
PP7435_Chr1-0718	Cluster 3	0.175608	0.871596	0.762448	1.31661
PP7435_Chr1-0807	Cluster 3	-0.155068	0.243039	0.52011	1.12503
PP7435_Chr1-0817	Cluster 3	0.0705383	0.75631	0.723153	1.46757
PP7435_Chr1-0819	Cluster 3	0.219347	0.0806908	0.445824	1.65899
PP7435_Chr1-0834	Cluster 3	0.502707	1.16629	0.857308	0.770174
PP7435_Chr1-0935	Cluster 3	0.443394	0.846646	1.02995	1.24997
PP7435_Chr1-0938	Cluster 3	-0.370024	-0.507798	1.28372	2.1112
PP7435_Chr1-0949	Cluster 3	0.394354	0.758647	0.737013	1.20137
PP7435_Chr1-1092	Cluster 3	0.172937	0.453257	0.625857	1.22879
PP7435_Chr1-1113	Cluster 3	0.211388	0.558077	1.1395	1.59931
PP7435_Chr1-1117	Cluster 3	0.801726	1.43428	0.662798	-0.251849
PP7435_Chr1-1132	Cluster 3	0.443301	0.704512	0.780341	1.13426
PP7435_Chr1-1133	Cluster 3	0.666324	1.04417	1.22713	1.44937
PP7435_Chr1-1298	Cluster 3	-0.224162	-0.368048	0.928361	1.29805
PP7435_Chr1-1349	Cluster 3	0.611511	1.0587	1.24581	1.7985
PP7435_Chr1-1365	Cluster 3	-0.0239555	0.484374	0.942172	1.28161
PP7435_Chr1-1381	Cluster 3	0.0386576	0.806794	0.954249	1.08635
PP7435_Chr1-1393	Cluster 3	1.02618	0.634453	0.470094	0.544199
PP7435_Chr1-1433	Cluster 3	0.510168	0.928358	1.06271	1.19607
PP7435_Chr1-1446	Cluster 3	0.433041	1.23196	1.18643	1.32419
PP7435_Chr1-1466	Cluster 3	0.489554	1.64225	1.45058	1.87808
PP7435_Chr1-1476	Cluster 3	0.557381	0.963698	1.00291	0.79128
PP7435_Chr1-1507	Cluster 3	0.401912	1.19817	1.23263	1.31305
PP7435_Chr1-1512	Cluster 3	0.473276	1.226	1.12282	1.07301
PP7435_Chr1-1514	Cluster 3	0.503218	1.07477	0.958009	1.28297
PP7435_Chr1-1593	Cluster 3	-1.8371	0.675167	1.20768	1.12443
PP7435_Chr1-1608	Cluster 3	0.384121	1.05671	0.970268	0.785078
PP7435_Chr1-1610	Cluster 3	-0.07228	0.74151	0.967986	1.51491
PP7435_Chr1-1611	Cluster 3	-0.00265037	1.01447	0.767102	0.661545
PP7435_Chr1-1613	Cluster 3	0.0814311	0.180472	0.959051	1.55602
PP7435_Chr1-1785	Cluster 3	0.729679	1.57265	1.45566	1.52638
PP7435_Chr1-2181	Cluster 3	-1.17614	-1.16569	0.453822	0.668256
PP7435_Chr1-2676	Cluster 3	-0.0426001	0.789755	0.88561	1.50147
PP7435_Chr1-2973	Cluster 3	0.521217	1.49987	1.80332	1.65964
PP7435_Chr1-3414	Cluster 3	-0.250949	1.45755	1.60515	2.12578
PP7435_Chr1-3479	Cluster 3	0.300685	1.23892	0.951502	1.10828
PP7435_Chr2-0004	Cluster 3	0.0203858	0.701137	0.901319	1.39518
PP7435_Chr2-0006	Cluster 3	0.247834	0.923386	1.26781	2.03549
PP7435_Chr2-0050	Cluster 3	0.396443	1.1602	1.1508	1.21992
PP7435_Chr2-0186	Cluster 3	0.29663	2.15425	1.53484	1.04148
PP7435_Chr2-0234	Cluster 3	0.510176	1.13212	0.946487	1.17013
PP7435_Chr2-0248	Cluster 3	0.799248	1.71703	1.52373	0.901831
PP7435_Chr2-0296	Cluster 3	0.057781	0.559883	0.680533	1.02811
PP7435_Chr2-0302	Cluster 3	0.539052	1.06722	1.08589	1.37422
PP7435_Chr2-0304	Cluster 3	0.491366	0.97971	0.97316	1.48879
PP7435_Chr2-0347	Cluster 3	0.29074	0.811822	0.697292	1.2217
PP7435_Chr2-0392	Cluster 3	0.750578	1.36678	1.13385	1.12265
PP7435_Chr2-0426	Cluster 3	0.811742	1.2109	1.05785	0.934678
PP7435_Chr2-0527	Cluster 3	0.317127	1.05418	1.30716	1.41568
PP7435_Chr2-0538	Cluster 3	0.228678	0.688505	0.82932	1.27801
PP7435_Chr2-0541	Cluster 3	0.433364	1.22278	1.30879	1.59721
PP7435_Chr2-0582	Cluster 3	0.366979	0.986281	0.897564	1.11979
PP7435_Chr2-0638	Cluster 3	-2.01732	-0.749802	2.00371	4.07631
PP7435_Chr2-0659	Cluster 3	0.360251	1.06407	0.99609	0.757176
PP7435_Chr2-0660	Cluster 3	-0.0886946	0.56327	0.770741	1.07221
PP7435_Chr2-0675	Cluster 3	0.232891	0.732186	0.942072	1.40265
PP7435_Chr2-0700	Cluster 3	1.24886	1.03927	0.839993	1.59163
PP7435_Chr2-0710	Cluster 3	0.303713	1.00168	1.46622	2.02283
PP7435_Chr2-0712	Cluster 3	0.831441	1.39986	1.28015	1.42789
PP7435_Chr2-0762	Cluster 3	0.577448	1.13447	1.28693	1.5432
PP7435_Chr2-0766	Cluster 3	0.0578922	0.991054	1.09088	1.37265
PP7435_Chr2-0911	Cluster 3	-0.129075	0.652002	0.83519	1.44367
PP7435_Chr2-0974	Cluster 3	0.205854	0.815617	0.891647	1.35452
PP7435_Chr2-0980	Cluster 3	0.786536	1.86104	1.56531	1.59223
PP7435_Chr2-0985	Cluster 3	-1.16425	-1.02131	1.01748	1.89515
PP7435_Chr2-1044	Cluster 3	0.464901	1.26797	1.02751	1.06725
PP7435_Chr2-1052	Cluster 3	0.504042	0.673671	0.884962	1.35538
PP7435_Chr2-1173	Cluster 3	-0.20564	0.0415489	0.987023	2.11945
PP7435_Chr2-1174	Cluster 3	-0.598	-0.210481	0.310053	1.29371
PP7435_Chr2-1285	Cluster 3	0.423072	1.17128	0.94253	0.960845
PP7435_Chr2-1306	Cluster 3	0.770129	0.745833	1.54714	2.11223
PP7435_Chr2-1309	Cluster 3	0.268688	0.493879	0.836559	1.09168
PP7435_Chr2-1313	Cluster 3	0.539022	0.897331	1.07957	1.1682
PP7435_Chr2-1314	Cluster 3	0.00628394	0.277015	1.37551	2.33113
PP7435_Chr2-1484	Cluster 3	0.0286205	0.985373	1.17407	1.68952
PP7435_Chr2-1660	Cluster 3	0.461621	1.274	1.36939	1.2677
PP7435_Chr2-2133	Cluster 3	0.404483	1.06193	1.54502	2.0165
PP7435_Chr2-2650	Cluster 3	0.0244466	0.5908	0.426262	1.11896
PP7435_Chr2-2661	Cluster 3	0.598862	1.33964	1.49043	1.39407
PP7435_Chr2-2705	Cluster 3	-0.357606	0.509788	1.05453	2.42343
PP7435_chr2-2727	Cluster 3	0.448585	1.353	1.07282	1.68894
PP7435_Chr3-0094	Cluster 3	0.14499	1.03913	1.1147	1.0836
PP7435_Chr3-0115	Cluster 3	0.267803	0.763559	0.788153	1.18833
PP7435_Chr3-0160	Cluster 3	0.503775	1.41748	1.43088	1.80748
PP7435_Chr3-0162	Cluster 3	-0.181337	0.900509	0.840844	1.47767
PP7435_Chr3-0175	Cluster 3	0.588236	1.14052	1.16459	1.03813
PP7435_Chr3-0187	Cluster 3	0.332821	0.813836	0.846107	1.26418
PP7435_Chr3-0199	Cluster 3	1.51429	1.24588	0.327098	0.0955221
PP7435_Chr3-0301	Cluster 3	0.421169	0.647799	1.05147	0.625825
PP7435_Chr3-0358	Cluster 3	0.339257	1.13384	1.11735	0.896485
PP7435_Chr3-0395	Cluster 3	0.416399	1.10723	0.941761	1.20325
PP7435_Chr3-0496	Cluster 3	0.174112	1.06821	1.19481	1.12464
PP7435_Chr3-0531	Cluster 3	0.867904	1.32749	1.43176	0.920256
PP7435_Chr3-0652	Cluster 3	0.187571	0.544739	0.702476	1.05308
PP7435_Chr3-0663	Cluster 3	0.59786	1.00146	1.12416	1.18654
PP7435_Chr3-0684	Cluster 3	0.8063	1.46946	1.17621	1.42439
PP7435_Chr3-0762	Cluster 3	0.859034	1.682	1.15922	0.860013
PP7435_Chr3-0764	Cluster 3	0.323457	0.759446	0.732084	1.24477
PP7435_Chr3-0765	Cluster 3	-0.801982	-1.40512	-0.809929	1.67985
PP7435_Chr3-0802	Cluster 3	0.526266	1.12996	1.24414	1.67889
PP7435_Chr3-0842	Cluster 3	-0.0400523	0.463967	0.988796	1.27945
PP7435_Chr3-0874	Cluster 3	0.498875	1.24998	1.06999	1.64729
PP7435_Chr3-0889	Cluster 3	0.560624	0.969532	1.13459	1.49613
PP7435_Chr3-0890	Cluster 3	0.368669	0.668692	0.852718	1.24614
PP7435_Chr3-0932	Cluster 3	0.374735	1.15414	1.18948	0.938619
PP7435_Chr3-0960	Cluster 3	0.218845	0.719706	0.83309	1.28909
PP7435_Chr3-1045	Cluster 3	0.150288	1.16797	0.99983	0.988057
PP7435_Chr3-1061	Cluster 3	0.590778	1.30257	0.927001	0.631482
PP7435_Chr3-1067	Cluster 3	0.175903	1.03051	1.52209	1.27391
PP7435_Chr3-1134	Cluster 3	-0.196735	1.05092	1.2013	1.15363
PP7435_Chr3-1140	Cluster 3	0.105443	0.581531	0.743366	1.36184
PP7435_Chr3-1150	Cluster 3	0.493934	0.989876	0.996051	1.25659
PP7435_Chr3-1170	Cluster 3	0.214358	0.663097	0.948554	1.38737
PP7435_Chr3-1171	Cluster 3	-0.0850223	0.754889	1.2746	0.920541
PP7435_Chr3-1176	Cluster 3	0.731974	1.37688	1.37955	1.79628
PP7435_Chr3-1178	Cluster 3	0.0817002	1.23847	1.69795	2.09809
PP7435_Chr3-1224	Cluster 3	-0.0902121	0.390628	1.16861	1.30766
PP7435_Chr3-1225	Cluster 3	-1.39104	-0.712047	1.62577	2.72256
PP7435_Chr3-1232	Cluster 3	0.0651317	0.495015	1.17886	1.39115
PP7435_Chr3-1233	Cluster 3	0.340186	1.20774	1.09394	1.59436
PP7435_Chr3-1245	Cluster 3	0.681065	1.2749	2.11821	0.502173
PP7435_Chr3-1260	Cluster 3	0.281548	0.99409	1.00157	1.21668
PP7435_Chr3-1424	Cluster 3	0.322983	0.891545	1.00023	1.53545
PP7435_Chr3-1447	Cluster 3	0.174661	0.71923	0.939733	1.19416
PP7435_Chr3-1468	Cluster 3	0.344992	0.726599	0.709452	1.21096
PP7435_Chr3-2689	Cluster 3	0.336885	1.77205	1.62823	1.5928
PP7435_Chr3-2821	Cluster 3	0.127343	0.554958	0.627723	1.00965
PP7435_Chr3-2832	Cluster 3	-0.1276	0.199265	0.498699	1.21059
PP7435_Chr4-0012	Cluster 3	0.32593	0.910016	0.797768	1.01129
PP7435_Chr4-0141	Cluster 3	0.542835	1.33476	1.19811	1.13491
PP7435_Chr4-0163	Cluster 3	-1.33946	-2.13427	1.23172	1.75756
PP7435_Chr4-0172	Cluster 3	0.740187	0.966509	1.48327	1.61417
PP7435_Chr4-0184	Cluster 3	0.393212	1.02489	0.847393	1.18143
PP7435_Chr4-0203	Cluster 3	0.0821723	0.441173	0.636635	1.77117
PP7435_Chr4-0205	Cluster 3	0.0316604	0.854031	1.04392	1.22055
PP7435_Chr4-0306	Cluster 3	0.170147	0.939138	0.92544	1.21413
PP7435_Chr4-0337	Cluster 3	0.0892798	0.670276	0.901688	1.25484
PP7435_Chr4-0344	Cluster 3	0.0442392	0.169741	0.651672	1.02439
PP7435_Chr4-0381	Cluster 3	0.311114	1.29651	1.37382	1.55486
PP7435_Chr4-0384	Cluster 3	0.46283	0.931614	1.02871	0.828426
PP7435_Chr4-0410	Cluster 3	0.315403	1.38973	1.59969	1.68904
PP7435_Chr4-0464	Cluster 3	0.750222	1.15398	1.04562	1.34506
PP7435_Chr4-0480	Cluster 3	0.512876	1.01271	1.10827	1.65947
PP7435_Chr4-0551	Cluster 3	0.600157	1.25809	0.983301	0.845027
PP7435_Chr4-0576	Cluster 3	0.376989	1.16994	1.23984	1.51785
PP7435_Chr4-0623	Cluster 3	0.661841	1.16406	1.11428	1.63552
PP7435_Chr4-0633	Cluster 3	0.132756	-0.765136	0.865608	1.65406
PP7435_Chr4-0694	Cluster 3	0.803767	1.46481	1.52253	1.71257
PP7435_Chr4-0734	Cluster 3	-0.0560992	-0.0901445	0.120634	1.27406
PP7435_Chr4-0871	Cluster 3	0.201362	0.663694	0.894709	1.36494
PP7435_Chr4-0920	Cluster 3	0.504962	1.10269	1.15417	1.03094
PP7435_Chr4-0937	Cluster 3	-0.38698	0.365878	0.695904	1.61039
PP7435_Chr4-0938	Cluster 3	0.158459	0.71082	0.771583	1.3408
PP7435_Chr4-0949	Cluster 3	0.186454	0.909745	1.17596	1.23124
PP7435_Chr4-0973	Cluster 3	-0.338593	-0.120198	1.33665	1.9011
PP7435_Chr4-0976	Cluster 3	0.811534	1.63377	1.29157	0.723289
PP7435_Chr4-1001	Cluster 3	-0.337474	0.0470871	1.92971	2.4524
PP7435_Chr4-1005	Cluster 3	0.194489	0.779698	1.12315	2.04207
PP7435_Chr4-1007	Cluster 3	0.493427	1.38245	1.31266	1.33763
PP7435_Chr4-1012	Cluster 3	0.173588	1.00304	1.66414	1.62617
PP7435_Chr4-1013	Cluster 3	-1.47219	-0.953198	1.15325	4.03039
PP7435_Chr4-1576	Cluster 3	0.462018	1.24135	1.02395	0.660422
PP7435_Chr4-1972	Cluster 3	0.0994119	0.14338	0.251027	1.54429
PpMIT1	Cluster 3	0.0485926	0.65284	0.954423	1.11765
PPT1	Cluster 3	-0.0512652	0.141027	0.359045	1.26284
PRB1	Cluster 3	0.314559	0.215889	0.594979	1.49521
PRC1	Cluster 3	0.594342	1.01884	0.784034	0.867949
PRM10-2	Cluster 3	0.634248	1.30109	1.59393	1.532
PSG1	Cluster 3	0.179916	1.03318	1.24511	1.44904
PSP1	Cluster 3	0.520286	1.23469	1.27099	1.66431
PST2	Cluster 3	0.676497	0.964112	1.10004	0.510872
PTC5	Cluster 3	0.560813	0.798301	0.831944	1.13999
PTH2	Cluster 3	0.407558	0.870017	1.03985	1.48192
PUF3	Cluster 3	0.0492873	0.165439	0.330255	1.14201
PUS5	Cluster 3	0.0980787	0.578698	0.748761	1.2899
PUS7	Cluster 3	0.572464	0.940262	0.888915	1.49472
PUT1	Cluster 3	0.063828	0.501114	1.49379	2.67825
PUT2	Cluster 3	0.538952	0.855206	1.16799	1.48357
PUT3	Cluster 3	0.574662	0.908646	0.838986	1.03101
PXA1	Cluster 3	-0.309296	-0.613656	-0.453083	1.05984
PXA2	Cluster 3	-0.361509	-0.39675	-0.277013	1.06248
PYX500	Cluster 3	-0.358493	0.777262	1.37229	1.6488
QOR2	Cluster 3	0.624985	1.70665	1.49014	1.64429
QUP4	Cluster 3	-0.310791	0.641832	1.57505	2.50016
RAD26	Cluster 3	0.239594	0.801584	0.944917	1.35523
RAD30	Cluster 3	0.495122	1.12229	1.26313	1.5864
RAD6	Cluster 3	-0.419673	-0.0627065	0.24241	1.22661
RAV2	Cluster 3	0.0347287	0.624606	0.792822	1.52235
RCF1	Cluster 3	0.0766299	0.540603	0.665695	1.16334
RCF2	Cluster 3	0.591651	0.320638	0.203009	1.10966
RCK2	Cluster 3	0.57693	0.944633	0.898556	1.34469
RDL2	Cluster 3	0.136972	0.790189	0.997483	1.33488
REV7	Cluster 3	0.175307	0.722798	0.544414	1.05507
RIB5	Cluster 3	0.158932	1.06404	0.982379	1.05858
RIE1	Cluster 3	0.568477	1.49794	1.45358	1.60009
RIM101	Cluster 3	0.337595	0.413833	0.718576	1.23545
RKI1-2	Cluster 3	0.140324	1.6592	1.84162	1.21868
ROM2	Cluster 3	0.330389	0.742848	0.801014	1.39189
ROX1	Cluster 3	1.21248	1.32498	1.01965	1.0374
RRP9	Cluster 3	-0.0125413	0.2862	0.507124	1.17867
RTC5	Cluster 3	0.487464	0.986878	1.11682	1.65333
RTG3	Cluster 3	0.164665	0.187617	0.46218	1.18941
RTN1	Cluster 3	0.47873	1.29535	1.37612	1.37291
RVS161-1	Cluster 3	0.0604073	0.347474	0.623974	1.15886
SAM4	Cluster 3	0.785934	1.46102	1.54606	1.86093
SAN1	Cluster 3	0.35434	0.480319	0.584049	1.03045
SBE22	Cluster 3	0.267623	0.797209	0.922685	1.45041
SDD4-1	Cluster 3	0.393374	0.813953	1.05403	1.46206
SDS23	Cluster 3	0.3878	0.788478	0.861665	1.43917
SEC17	Cluster 3	0.266556	0.557425	0.568752	1.24931
SEY1	Cluster 3	0.201215	0.969986	1.20261	1.46444
SFC1	Cluster 3	0.0200401	0.205631	0.373025	1.11834
SFT2-2	Cluster 3	0.115837	0.173598	0.595546	1.4806
SGA1	Cluster 3	0.290894	-0.467304	-0.222245	1.21898
SIP5	Cluster 3	0.420115	0.961005	1.01259	1.17767
SIS1	Cluster 3	0.267896	1.1662	0.917513	1.6083
SIT1-2	Cluster 3	-0.360127	-0.241118	1.237	2.04223
SKO1	Cluster 3	0.879666	1.37305	1.24779	1.06605
SMK1	Cluster 3	0.313543	1.33307	1.31547	1.32072
SMX3	Cluster 3	-0.0803255	0.764501	1.0347	1.74918
SNC2	Cluster 3	-0.0948172	0.0689537	0.574952	1.27614
SNF1	Cluster 3	0.212114	0.636125	0.874442	1.73183
SNF7	Cluster 3	0.0212351	0.299098	0.508481	1.06221
SNG1	Cluster 3	0.460701	0.652371	0.666594	1.07848
SOA1-2	Cluster 3	0.223982	0.577513	1.21545	1.59692
SOA1-3	Cluster 3	0.556775	1.20209	1.47305	1.69839
SOA1-6	Cluster 3	-0.200938	-0.159937	1.02128	1.74297
SOD1	Cluster 3	0.43285	0.928621	0.956577	1.0301
SOD2	Cluster 3	0.322031	1.15122	0.999832	1.12059
SOL1	Cluster 3	0.23263	0.760833	0.888957	1.54294
SOR1	Cluster 3	0.372393	1.26543	1.19785	1.55363
SPO1	Cluster 3	0.474999	1.16476	1.05084	0.707063
SPO75	Cluster 3	0.217757	1.07518	1.21413	1.30444
SPS1-1	Cluster 3	-0.255054	-0.181043	0.165846	1.30618
SSL1	Cluster 3	0.421293	1.06837	1.05158	1.39825
SSL2	Cluster 3	-0.0174006	0.352588	0.634488	1.19781
SSY5	Cluster 3	0.582108	0.97908	1.10797	0.637682
STB3	Cluster 3	0.62838	0.91387	1.0323	1.67584
STE50	Cluster 3	0.0849997	0.56499	0.828317	1.12076
STO100	Cluster 3	0.570401	1.28398	1.33604	2.25596
STS1	Cluster 3	0.024566	0.957931	1.1993	2.21426
SUA7	Cluster 3	0.195914	0.548724	0.851951	1.61729
SYM1	Cluster 3	0.00920302	0.746117	0.871213	1.49128
TAT2	Cluster 3	-0.342583	-0.509765	1.19327	0.739795
TCB1	Cluster 3	0.501703	1.11619	1.02237	1.10868
TCB3	Cluster 3	0.460502	1.22583	1.0225	1.26676
TFG1	Cluster 3	0.144023	0.441866	0.597184	1.12013
TFS1	Cluster 3	0.689363	1.34066	1.08475	1.08572
TGL1-1	Cluster 3	0.607352	1.00571	1.40029	1.83562
TGL3	Cluster 3	0.349005	0.65791	0.851086	1.33441
TIM9	Cluster 3	0.0857939	0.746669	0.787548	1.11804
TMH18	Cluster 3	0.30292	0.67569	0.705965	1.14952
TMS1	Cluster 3	0.22135	0.67559	0.811816	1.26989
TNA1-1	Cluster 3	0.00321201	0.822623	1.57757	1.67394
TOA1	Cluster 3	-0.203861	-0.0972601	0.24669	1.07515
TOM7	Cluster 3	-0.0671685	0.909802	1.31451	1.6717
TPO3	Cluster 3	0.496186	0.766309	0.795313	1.36102
TPS3	Cluster 3	0.500974	0.995018	0.84571	1.10124
UBP6	Cluster 3	-0.0615484	0.133649	0.31322	1.12197
UBR1	Cluster 3	0.291371	0.785107	0.678259	1.00302
UBX4	Cluster 3	-0.0872343	0.256809	0.521042	1.11465
UFD4	Cluster 3	0.261482	0.741912	0.786214	1.04017
UGA1-2	Cluster 3	0.627446	1.16392	1.09078	1.05572
UGA2	Cluster 3	0.391753	1.33307	1.44322	1.69409
UGO1	Cluster 3	0.38154	0.95241	0.999409	1.31193
UIP5	Cluster 3	-0.0362204	0.767681	1.01253	0.740137
ULS1	Cluster 3	0.287424	0.854531	1.0197	1.27617
URC1	Cluster 3	-0.620577	-1.32704	0.159972	1.07476
URE2-2	Cluster 3	0.214478	1.0911	0.783513	0.839298
VHC1	Cluster 3	0.443294	0.791255	0.831725	1.12533
VPS13	Cluster 3	0.559536	1.22075	0.971125	0.441821
VPS21	Cluster 3	0.230777	1.07631	1.31552	1.65674
VPS41	Cluster 3	0.147658	0.58929	0.800166	1.24346
VPS70-1	Cluster 3	0.751923	1.30904	0.967661	0.760024
VRP1	Cluster 3	0.920823	1.07001	1.16682	1.03718
XDE1	Cluster 3	1.11034	1.30108	1.12095	1.44207
XUT5	Cluster 3	-0.191408	0.637023	0.981764	1.1329
YAE1	Cluster 3	0.63968	0.629922	0.759272	1.02195
YAP1	Cluster 3	0.432582	0.659052	0.74178	1.71278
YAP3	Cluster 3	0.397063	1.15406	1.28606	1.61167
YAT1	Cluster 3	0.343919	0.990171	1.52916	1.82137
YAT2	Cluster 3	0.395506	0.61233	0.821725	1.17545
YDC1	Cluster 3	0.524227	1.47715	1.11487	1.03127
YET1	Cluster 3	-0.0419528	0.80442	1.00917	1.30672
YET3	Cluster 3	0.0228323	1.03506	0.923759	1.32598
YHB1	Cluster 3	0.244234	0.77562	0.930123	1.11967
YIP1	Cluster 3	0.186861	0.433284	0.639443	1.19267
YME2	Cluster 3	0.594129	1.23314	1.2151	1.8851
YOP1	Cluster 3	0.229344	1.13969	1.01062	1.03315
YPR1	Cluster 3	0.0497021	0.541005	0.622156	1.02183
YPS1-5	Cluster 3	0.114799	0.950904	1.10889	1.53811
YPS7	Cluster 3	-0.115108	-0.0563662	0.340048	1.05071
ZRT1	Cluster 3	-0.928718	-1.2786	-0.0408299	1.84965
	Average:	0.257637	0.775531	0.972806	1.3394
	STDEV	0.448826	0.551472	0.377297	0.428578

## Sheet: Cluster 4
Gene name	Cluster	R_Day 0 / C_01	R_Day 6 /C_01	R_Day 14 / C_01	R_Day 28 / C_01
		Log2 FC	Log2 FC	Log2 FC	Log2 FC		Date	Tue May 31 05:41:24 EDT 2022
ADH2	Cluster 4	0.821294	1.28522	1.94267	2.27068		Aspect	P
ADH600	Cluster 4	2.12799	2.98263	3.18134	3.70182		P-value cutoff	0.05
ADY2-4	Cluster 4	-0.276943	2.32218	3.14157	3.77383		Calculate FDR	Yes
ALD4	Cluster 4	0.793956	1.62358	1.83519	2.16906		Regulation links followed	Yes
ALD6-2	Cluster 4	-0.707279	1.06122	2.96141	4.5908		Bonferroni correction	Yes
ALS3	Cluster 4	0.451188	0.847733	2.19307	4.94355		Annotation file	gene_association.sgd
AMA1	Cluster 4	0.550876	1.66486	2.1888	2.27876		Ontology file
AOX1	Cluster 4	0.770112	1.87193	2.32365	2.10098		Uploaded background file	Gene_List.txt
AOX2	Cluster 4	1.6622	3.5884	4.09274	3.41203		Evidence codes used	IEA (50199), IEP (22), IGI (5279), IBA (15876), HDA (7124), IPI (3105), ND (3666), IC (1404), ISS (1004), HMP (62), IMP (14192), IDA (18578), TAS (296), EXP (11), ISM (445), NAS (79), HGI (50), ISO (15), ISA (298)
ARO10-1	Cluster 4	-0.424117	0.735893	1.96033	3.46757		Unknown identifiers (83)	ADH600 ALS3 AOX1 AOX2 AYF1 FLO100 HGT2 LRA2 NTL101 PMP20 PMP47 PP7435_Chr1-0001 PP7435_Chr1-0206 PP7435_Chr1-0524 PP7435_Chr1-0593 PP7435_Chr1-0604 PP7435_Chr1-0852 PP7435_Chr1-0966 PP7435_Chr1-1283 PP7435_Chr1-1387 PP7435_Chr1-1388 PP7435_Chr1-1516 PP7435_Chr1-1521 PP7435_Chr1-1550 PP7435_Chr1-1573 PP7435_Chr1-1579 PP7435_Chr1-1594 PP7435_Chr1-1596 PP7435_Chr1-1600 PP7435_Chr1-1605 PP7435_Chr1-1…
ARO10-2	Cluster 4	0.408073	1.263	1.66535	2.29692
ATG1	Cluster 4	0.737547	1.40905	1.76803	2.37464		GOID	TERM	CORRECTED_PVALUE	UNCORRECTED_PVALUE	NUM_LIST_ANNOTATIONS	LIST_SIZE	TOTAL_NUM_ANNOTATIONS	POPULATION_SIZE	FDR_RATE	EXPECTED_FALSE_POSITIVES	ANNOTATED_GENES
AYF1	Cluster 4	1.23797	2.08748	1.94452	2.15032		GO:XXXXXXX	unannotated	1.1974e-07	3.2016e-10	83	132	2044	5631	0	0	PP7435_Chr1-2071, PP7435_Chr2-1317, PP7435_Chr3-0170, PP7435_Chr2-0332, PP7435_Chr1-2247, PP7435_Chr1-0966, PP7435_Chr3-1110, PP7435_Chr2-1323, PP7435_Chr1-1388, PP7435_Chr2-0422, PP7435_Chr1-2225, PP7435_Chr1-2599, PP7435_Chr3-0880, PP7435_Chr1-0852, PP7435_Chr1-0206, PP7435_Chr2-0423, PP7435_Chr2-1275, PP7435_Chr1-1594, PP7435_Chr2-2474, PP7435_Chr1-0604, PP7435_Chr4-1026, PP7435_Chr1-1596, LRA…
CTA1	Cluster 4	0.756858	1.34887	1.28465	2.32888		GO:0006067	ethanol metabolic process	0.0455073	0.000121677	3	132	5	5631	0.02	0.04	ALD6, ALD4, ADH2
ECM4	Cluster 4	0.993294	2.00155	1.68178	1.84471
FBA1-2	Cluster 4	0.0336713	1.4942	2.6175	2.21708
FLO100	Cluster 4	0.665853	0.120549	1.74034	4.99135		Date	Tue May 31 05:42:35 EDT 2022
FLO5-2	Cluster 4	-0.378375	1.47617	3.17927	4.40868		Aspect	F
FMO1-2	Cluster 4	0.0965857	0.922091	1.8199	2.44038		P-value cutoff	0.05
FMP45	Cluster 4	0.812115	1.87271	1.84794	1.99622		Calculate FDR	Yes
FMP52	Cluster 4	0.920398	2.25858	2.35417	2.52967		Regulation links followed	Yes
GCN4	Cluster 4	0.201017	1.34253	2.13496	2.71318		Bonferroni correction	Yes
HAP3-2	Cluster 4	-0.731072	0.738064	2.14059	2.59344		Annotation file	gene_association.sgd
HFD1	Cluster 4	0.759827	1.7908	1.74093	2.43376		Ontology file
HGT2	Cluster 4	2.18953	3.0855	2.80903	2.94359		Uploaded background file	Gene_List.txt
HRD1-2	Cluster 4	0.299214	1.20931	1.43128	2.46525		Evidence codes used	IEA (50199), IEP (22), IGI (5279), IBA (15876), HDA (7124), IPI (3105), ND (3666), IC (1404), ISS (1004), HMP (62), IMP (14192), IDA (18578), TAS (296), EXP (11), ISM (445), NAS (79), HGI (50), ISO (15), ISA (298)
HSP104	Cluster 4	0.648221	1.91854	1.72	2.19902		Unknown identifiers (83)	ADH600 ALS3 AOX1 AOX2 AYF1 FLO100 HGT2 LRA2 NTL101 PMP20 PMP47 PP7435_Chr1-0001 PP7435_Chr1-0206 PP7435_Chr1-0524 PP7435_Chr1-0593 PP7435_Chr1-0604 PP7435_Chr1-0852 PP7435_Chr1-0966 PP7435_Chr1-1283 PP7435_Chr1-1387 PP7435_Chr1-1388 PP7435_Chr1-1516 PP7435_Chr1-1521 PP7435_Chr1-1550 PP7435_Chr1-1573 PP7435_Chr1-1579 PP7435_Chr1-1594 PP7435_Chr1-1596 PP7435_Chr1-1600 PP7435_Chr1-1605 PP7435_Chr1-1…
HSP12	Cluster 4	1.63179	3.239	2.92127	3.20853
HSP42	Cluster 4	0.614215	1.6429	1.65865	2.25198		GOID	TERM	CORRECTED_PVALUE	UNCORRECTED_PVALUE	NUM_LIST_ANNOTATIONS	LIST_SIZE	TOTAL_NUM_ANNOTATIONS	POPULATION_SIZE	FDR_RATE	EXPECTED_FALSE_POSITIVES	ANNOTATED_GENES
HSP78	Cluster 4	0.289849	1.65468	1.67141	2.34218		GO:XXXXXXX	unannotated	3.50459e-08	3.89399e-10	83	132	2051	5631	0	0	PP7435_Chr1-2071, PP7435_Chr2-1317, PP7435_Chr3-0170, PP7435_Chr2-0332, PP7435_Chr1-2247, PP7435_Chr1-0966, PP7435_Chr3-1110, PP7435_Chr2-1323, PP7435_Chr1-1388, PP7435_Chr2-0422, PP7435_Chr1-2225, PP7435_Chr1-2599, PP7435_Chr3-0880, PP7435_Chr1-0852, PP7435_Chr1-0206, PP7435_Chr2-0423, PP7435_Chr2-1275, PP7435_Chr1-1594, PP7435_Chr2-2474, PP7435_Chr1-0604, PP7435_Chr4-1026, PP7435_Chr1-1596, LRA…
ICL1	Cluster 4	0.579094	1.122	1.73697	2.33688		GO:0004029	aldehyde dehydrogenase (NAD+) activity	0.010951	0.000121677	3	132	5	5631	0.04	0.08	HFD1, ALD6, ALD4
IGO2	Cluster 4	0.316373	1.51828	1.77236	2.28554		GO:0004030	aldehyde dehydrogenase [NAD(P)+] activity	0.010951	0.000121677	3	132	5	5631	0.0267	0.08	HFD1, ALD6, ALD4
IME2	Cluster 4	0.759786	1.36227	1.83154	2.79143		GO:0018455	alcohol dehydrogenase [NAD(P)+] activity	0.0490901	0.000545445	2	132	2	5631	0.075	0.3	ADH2, YIM1
JLP1-4	Cluster 4	0.334997	1.50436	2.10558	2.48765
LIH1-1	Cluster 4	0.862271	1.97227	2.10346	1.88566
LRA2	Cluster 4	0.240226	1.18381	1.70006	2.3889		Date	Tue May 31 05:44:19 EDT 2022
MAL31	Cluster 4	0.523121	1.49928	1.7948	2.16297		Aspect	C
MLS1	Cluster 4	0.494638	1.27347	1.86593	2.99272		P-value cutoff	0.05
MOH1-1	Cluster 4	1.06144	2.11898	2.07685	2.29555		Calculate FDR	Yes
MPO1	Cluster 4	0.67601	1.74118	1.85971	2.08846		Regulation links followed	Yes
MSC1	Cluster 4	1.64634	2.80668	2.36157	2.63846		Bonferroni correction	Yes
MSN4	Cluster 4	0.959099	1.98521	1.9233	2.28318		Annotation file	gene_association.sgd
MUP1-2	Cluster 4	-0.179318	1.35041	3.10527	4.20733		Ontology file
NPC2	Cluster 4	0.844586	1.57331	1.73964	1.87957		Uploaded background file	Gene_List.txt
NTL101	Cluster 4	1.5501	4.69147	4.60925	4.27023		Evidence codes used	IEA (50199), IEP (22), IGI (5279), IBA (15876), HDA (7124), IPI (3105), ND (3666), IC (1404), ISS (1004), HMP (62), IMP (14192), IDA (18578), TAS (296), EXP (11), ISM (445), NAS (79), HGI (50), ISO (15), ISA (298)
OLE1-1	Cluster 4	0.897854	1.48313	1.59267	1.93106		Unknown identifiers (83)	ADH600 ALS3 AOX1 AOX2 AYF1 FLO100 HGT2 LRA2 NTL101 PMP20 PMP47 PP7435_Chr1-0001 PP7435_Chr1-0206 PP7435_Chr1-0524 PP7435_Chr1-0593 PP7435_Chr1-0604 PP7435_Chr1-0852 PP7435_Chr1-0966 PP7435_Chr1-1283 PP7435_Chr1-1387 PP7435_Chr1-1388 PP7435_Chr1-1516 PP7435_Chr1-1521 PP7435_Chr1-1550 PP7435_Chr1-1573 PP7435_Chr1-1579 PP7435_Chr1-1594 PP7435_Chr1-1596 PP7435_Chr1-1600 PP7435_Chr1-1605 PP7435_Chr1-1…
PDR12	Cluster 4	1.47578	2.2054	2.34872	2.51817
PIC2	Cluster 4	1.67828	2.91771	2.47926	1.89944		GOID	TERM	CORRECTED_PVALUE	UNCORRECTED_PVALUE	NUM_LIST_ANNOTATIONS	LIST_SIZE	TOTAL_NUM_ANNOTATIONS	POPULATION_SIZE	FDR_RATE	EXPECTED_FALSE_POSITIVES	ANNOTATED_GENES
PMP20	Cluster 4	0.452128	2.34205	2.8031	2.24257		GO:XXXXXXX	unannotated	2.30515e-08	3.2016e-10	83	132	2044	5631	0	0	PP7435_Chr1-2071, PP7435_Chr2-1317, PP7435_Chr3-0170, PP7435_Chr2-0332, PP7435_Chr1-2247, PP7435_Chr1-0966, PP7435_Chr3-1110, PP7435_Chr2-1323, PP7435_Chr1-1388, PP7435_Chr2-0422, PP7435_Chr1-2225, PP7435_Chr1-2599, PP7435_Chr3-0880, PP7435_Chr1-0852, PP7435_Chr1-0206, PP7435_Chr2-0423, PP7435_Chr2-1275, PP7435_Chr1-1594, PP7435_Chr2-2474, PP7435_Chr1-0604, PP7435_Chr4-1026, PP7435_Chr1-1596, LRA…
PMP47	Cluster 4	0.618056	1.9661	2.2269	2.27712
PP7435_Chr1-0001	Cluster 4	1.44677	0.920137	2.85697	4.38682
PP7435_Chr1-0206	Cluster 4	0.484512	1.40233	1.4205	2.31765
PP7435_Chr1-0524	Cluster 4	0.290983	1.96038	3.16452	4.82336
PP7435_Chr1-0593	Cluster 4	0.550998	1.76097	1.74988	1.9727
PP7435_Chr1-0604	Cluster 4	0.636793	1.66474	1.93918	2.22452
PP7435_Chr1-0852	Cluster 4	1.38788	2.29803	1.93545	1.99044
PP7435_Chr1-0966	Cluster 4	0.844007	2.11102	2.27203	3.04562
PP7435_Chr1-1283	Cluster 4	1.23714	2.40011	2.4694	2.86458
PP7435_Chr1-1387	Cluster 4	0.145759	-0.206398	3.98428	5.67072
PP7435_Chr1-1388	Cluster 4	0.235098	1.71432	4.0016	4.43297
PP7435_Chr1-1516	Cluster 4	0.866498	2.20095	1.96747	1.26584
PP7435_Chr1-1521	Cluster 4	0.819314	1.5897	1.62974	1.80502
PP7435_Chr1-1550	Cluster 4	0.541052	2.00279	3.22285	4.61778
PP7435_Chr1-1573	Cluster 4	1.1573	2.37216	2.28175	2.91829
PP7435_Chr1-1579	Cluster 4	1.25368	1.97079	1.74345	1.32547
PP7435_Chr1-1594	Cluster 4	1.34156	2.31204	1.80069	1.3969
PP7435_Chr1-1596	Cluster 4	0.621642	2.16438	2.71452	2.88164
PP7435_Chr1-1600	Cluster 4	0.979065	1.29624	4.75363	3.44113
PP7435_Chr1-1605	Cluster 4	2.01311	1.79747	2.29932	2.1346
PP7435_Chr1-1614	Cluster 4	0.688751	2.26294	3.11754	4.10035
PP7435_Chr1-1623	Cluster 4	0.570844	1.57089	2.08914	2.15186
PP7435_Chr1-1624	Cluster 4	1.42766	1.85355	2.90858	2.24801
PP7435_Chr1-1625	Cluster 4	0.295399	2.09181	2.22141	2.81446
PP7435_Chr1-2071	Cluster 4	1.20044	1.39126	1.6737	1.85711
PP7435_Chr1-2225	Cluster 4	0.648076	1.51359	1.73714	1.9865
PP7435_Chr1-2247	Cluster 4	-0.395965	1.18758	2.7562	2.35466
PP7435_Chr1-2280	Cluster 4	1.46188	2.89051	3.23745	3.5626
PP7435_Chr1-2599	Cluster 4	0.649568	1.52163	2.65828	2.88542
PP7435_Chr2-0001	Cluster 4	0.0653362	1.75375	2.83299	3.74164
PP7435_Chr2-0218	Cluster 4	2.98949	5.04546	4.58739	5.46289
PP7435_Chr2-0305	Cluster 4	0.833138	1.83152	1.83267	2.48771
PP7435_Chr2-0332	Cluster 4	0.506312	1.48947	1.58267	2.12285
PP7435_Chr2-0372	Cluster 4	0.704811	1.92764	2.18679	2.86782
PP7435_Chr2-0422	Cluster 4	0.246844	1.73695	2.1618	2.921
PP7435_Chr2-0423	Cluster 4	1.52106	3.93195	3.96068	3.5524
PP7435_Chr2-0673	Cluster 4	1.36425	2.18434	2.10221	2.97541
PP7435_Chr2-0709	Cluster 4	-1.14716	-0.0898233	2.26808	3.25865
PP7435_Chr2-0714	Cluster 4	1.03854	2.16857	2.0591	2.25904
PP7435_Chr2-0908	Cluster 4	1.41712	3.25914	3.01994	3.47557
PP7435_Chr2-1275	Cluster 4	0.4591	2.05795	2.24678	2.30214
PP7435_Chr2-1317	Cluster 4	1.48123	2.48548	2.70256	3.21341
PP7435_Chr2-1322	Cluster 4	1.42766	1.85355	2.90858	2.24801
PP7435_Chr2-1323	Cluster 4	0.570844	1.57089	2.08914	2.15186
PP7435_Chr2-1594	Cluster 4	0.876898	0.850017	0.805519	3.38751
PP7435_Chr2-2474	Cluster 4	0.338634	1.67117	1.68578	2.62024
PP7435_Chr3-0091	Cluster 4	0.786158	4.34803	3.48165	3.22983
PP7435_Chr3-0170	Cluster 4	0.921622	1.8666	2.22963	2.68418
PP7435_Chr3-0555	Cluster 4	0.651986	1.93673	2.159	2.79277
PP7435_Chr3-0782	Cluster 4	1.20557	1.8684	1.94446	2.18279
PP7435_Chr3-0879	Cluster 4	0.25278	0.664741	1.95597	2.73469
PP7435_Chr3-0880	Cluster 4	1.16904	2.0356	2.05196	2.2446
PP7435_Chr3-0885	Cluster 4	1.015	2.21647	2.08579	2.84279
PP7435_Chr3-0902	Cluster 4	-0.904008	2.58	2.62066	2.83614
PP7435_Chr3-1110	Cluster 4	1.19329	2.01709	1.81935	1.88898
PP7435_Chr3-1168	Cluster 4	0.500743	1.87154	2.56777	2.99426
PP7435_Chr3-1235	Cluster 4	0.83387	1.41958	2.11715	3.92046
PP7435_Chr3-1257	Cluster 4	1.34169	1.94822	1.86356	1.86682
PP7435_Chr3-1262	Cluster 4	0.570844	1.57089	2.08914	2.15186
PP7435_Chr3-2304	Cluster 4	1.86274	1.6034	2.49898	2.83108
PP7435_Chr3-2535	Cluster 4	2.31308	3.37243	2.941	3.21044
PP7435_Chr3-2546	Cluster 4	0.496286	1.21877	1.74449	2.48012
PP7435_Chr3-2876	Cluster 4	0.926393	2.30683	2.54071	3.73437
PP7435_Chr4-0279	Cluster 4	0.552392	1.42978	1.38435	2.62655
PP7435_Chr4-0331	Cluster 4	0.713757	1.34358	1.51041	2.21138
PP7435_Chr4-0418	Cluster 4	1.00447	2.22325	2.27856	2.53318
PP7435_Chr4-0606	Cluster 4	0.441862	1.53614	1.71108	2.17266
PP7435_Chr4-0634	Cluster 4	0.303717	1.52431	2.42107	3.68491
PP7435_Chr4-0680	Cluster 4	1.04015	1.46605	1.62977	2.0085
PP7435_Chr4-0827	Cluster 4	3.83656	5.76038	5.46716	5.57643
PP7435_Chr4-1026	Cluster 4	1.42766	1.85355	2.90858	2.24801
PP7435_Chr4-1030	Cluster 4	1.98733	3.09331	2.21844	3.6871
PP7435_Chr4-1040	Cluster 4	0.570844	1.57089	2.08914	2.15186
PRM1	Cluster 4	0.177319	2.02972	3.7445	5.54676
RGI2	Cluster 4	0.878403	2.03863	1.91957	2.08158
SIT1-3	Cluster 4	-0.322607	0.648619	1.95798	2.70885
SOA1-1	Cluster 4	1.06428	2.95784	3.11506	3.63465
SSA3	Cluster 4	1.08788	2.33503	1.90724	2.10658
TEP1	Cluster 4	1.0224	2.78729	2.85547	2.62919
TMA17	Cluster 4	0.739333	2.10274	1.93767	2.73423
TPO2	Cluster 4	-0.578652	0.630607	2.07637	2.88273
UIP4	Cluster 4	1.15793	1.80335	1.56429	1.56336
UPS1	Cluster 4	0.288545	1.60323	2.03391	2.66383
YIM1	Cluster 4	0.635234	1.67114	1.73246	2.17981

## Sheet: Lipid biosynthesis
Gene name	Group	R_Day 0 / C_01	R_Day 6 /C_01	R_Day 14 / C_01	R_Day 28 / C_01	R_Day 0 / C_01	R_Day 6 /C_01	R_Day 14 / C_01	R_Day 28 / C_01
		Log2 FC	Log2 FC	Log2 FC	Log2 FC	adj. p	adj. p	adj. p	adj. p
ACC1	Fatty acids	0.385995	0.669959	0.851059	0.39819	7.80318e-07	8.01134e-29	1.36154e-74	2.33719e-07
ECI1		-0.279377	-0.653632	-0.782397	-0.454247	0.222651	8.16108e-16	8.90789e-28	3.18178e-05
ELO100		-0.352039	-0.198753	-0.620041	-0.884286	2.8184e-06	0.00465039	3.85512e-20	4.318e-23
ELO2		-0.492352	-1.87982	-2.11776	-1.94107	4.04999e-06	4.55794e-198	2.21272e-221	9.56096e-90
ELO3		-0.515237	-2.00835	-2.41283	-2.6365	0.0204044	4.17558e-166	5.51683e-214	2.24245e-219
FAA1		0.202454	-0.184032	-0.166036	0.225091	0.0881783	0.0111035	0.0017159	0.00123384
FAA2		-0.453072	-1.09993	-1.30954	-0.684482	0.00158559	1.18793e-40	2.30771e-82	6.69361e-17
FAS1		-0.0924225	-0.2717	0.601866	0.135707	0.510323	3.68321e-06	3.72535e-30	0.162643
FAS2		0.0609921	0.0601634	0.731269	0.453853	0.686321	0.421161	1.60178e-45	4.99572e-07
FAT1		-0.122384	-0.380374	-0.494261	-0.472112	0.205943	1.69006e-08	8.97732e-14	2.66995e-10
FOX2		0.0550957	-0.277672	-0.513022	0.339342	0.642903	0.00399251	5.8999e-17	0.00135855
OLE1-1		0.897854	1.48313	1.59267	1.93106	1.75897e-13	1.96268e-159	1.46822e-239	4.50263e-151
OLE1-2		0.624278	1.32813	1.2881	1.8296	9.80414e-06	4.31538e-73	2.71474e-103	1.64677e-111
POT1		-0.152786	-0.856342	-1.04814	0.151146	0.362276	7.34069e-18	8.56888e-46	0.572819
POX1		-0.365312	-0.948705	-0.954735	0.458313	0.00662418	4.10668e-22	1.34514e-47	0.000649074
POX18		-0.448459	-1.13435	-1.23964	-0.166851	0.00361107	3.24198e-34	1.08981e-39	0.284082
SPS19		0.142837	-0.174383	-0.156119	0.526285	0.400406	0.0412013	0.0221705	2.30848e-07
ARE2	Sterols	0.409085	1.12597	0.989217	0.739469	3.13556e-08	3.77786e-73	1.93515e-66	9.35916e-16
ERG1		-0.0628243	-0.964365	-0.600596	0.058223	0.578356	5.62625e-32	3.3e-15	0.674663
ERG10		-0.47149	-1.88507	-1.09031	-1.32239	1.08886e-09	9.90248e-176	1.38703e-97	1.02321e-68
ERG11		-0.0111968	-0.867447	-0.691846	-0.681732	0.902316	4.84669e-55	7.66216e-46	9.665e-27
ERG12		-0.271824	-0.413206	-0.233046	-0.157412	0.00365392	1.03567e-08	0.000331685	0.104378
ERG13		-0.254455	-1.17302	-1.13543	-1.18428	0.000551377	9.20476e-104	3.70244e-113	1.33461e-87
ERG2		-0.546434	-2.01491	-1.83449	-1.89281	5.7931e-08	1.68897e-176	2.04202e-209	2.04034e-77
ERG20		-0.503216	-1.38332	-1.35668	-1.44492	2.6179e-09	2.1419e-103	2.35119e-142	8.27269e-97
ERG24		-0.523639	-0.802943	-0.530573	-0.418427	2.9592e-13	3.57748e-28	4.33263e-16	9.03639e-07
ERG25		0.113397	-1.54565	-1.27164	-0.903492	0.27309	8.79822e-97	4.00017e-108	3.11007e-18
ERG26		0.0707614	-1.0234	-1.10424	-1.06037	0.348058	7.10187e-63	8.9392e-107	3.6743e-47
ERG27		-0.11286	-0.705265	-0.561416	-0.728357	0.384716	6.66349e-12	4.47615e-14	1.9055e-17
ERG28		-0.139205	-0.00514409	-0.220123	-0.286856	0.34651	0.951446	0.00417466	0.0216597
ERG3		0.291021	-0.313493	-0.192165	-0.137514	3.66075e-07	2.98354e-10	7.416e-06	0.0206463
ERG4		0.0408868	-0.602101	-0.480169	0.106457	0.727668	2.76061e-15	8.26712e-20	0.151705
ERG5		-0.106812	-1.81453	-2.23004	-2.87945	0.150066	6.39613e-262	0	1.60273e-180
ERG6		-0.285293	-2.01136	-1.59409	-1.46749	1.70557e-05	8.48796e-219	1.17917e-213	1.56562e-107
ERG7		0.247432	-0.0377415	-0.0620668	-0.259294	0.0893392	0.690336	0.305531	0.0099258
ERG8		-0.108695	-0.182889	-0.166606	-0.0979768	0.309466	0.01116	0.0112658	0.276563
ERG9		-0.0469016	-0.677023	-0.759367	-0.841696	0.59754	2.0643e-23	1.14805e-41	1.52884e-29
HMG1		0.189328	-0.481573	-0.46423	-0.714245	0.00215044	6.86742e-24	4.99376e-27	1.60135e-40
IDI1		-0.291954	-1.29221	-1.22603	-1.38236	0.00149467	1.92316e-79	1.207e-83	1.07295e-66
MVD1		-0.105651	-0.387628	-0.438535	-0.0994896	0.328071	3.97758e-06	8.77731e-17	0.152487
TGL1-1		0.607352	1.00571	1.40029	1.83562	1.91134e-05	1.72604e-20	1.85106e-59	4.56341e-86
TGL1-2		-0.370728	-1.41529	-1.94138	-2.23985	0.000204372	3.57337e-44	2.92166e-77	5.59006e-79
YEH2		-0.337206	-1.51785	-1.06021	-0.717989	0.000345283	3.33039e-57	8.18531e-31	3.63055e-11
ALE1	Phospholipids	0.22207	0.594923	0.608138	0.629488	0.00443129	1.83836e-24	5.54827e-31	2.66155e-14
APP1		0.0463228	-0.15462	-0.217718	-0.134694	0.723932	0.0130585	0.00011874	0.0933364
AYR1		0.275739	0.166187	0.251227	0.151586	7.26106e-05	0.010558	5.43842e-06	0.0292719
CDS1		-0.313176	-0.742274	-0.54364	-0.527168	0.0103658	1.27381e-32	6.12046e-21	1.6849e-12
CHO1		-0.17321	-0.241711	-0.252909	-0.260015	0.0125089	0.000127223	1.25735e-06	0.000890246
CHO2		-0.388515	-0.931829	-1.12282	-0.930281	8.17476e-05	5.57899e-61	1.07475e-95	8.38837e-40
CKI1		-0.0439721	-0.134354	-0.0672996	0.176444	0.632544	0.0537351	0.273307	0.0223876
CLD1-1		-0.0824501	0.0855086	0.0354954	-0.0404977	0.395224	0.204571	0.621821	0.591781
CLD1-2		-0.221228	-0.727476	-0.691098	-0.2846	0.00181208	3.77026e-31	7.81504e-36	0.0339955
CRD1		-0.276254	-0.158977	-0.208736	0.398766	0.0159638	0.0592123	0.00591504	1.42753e-05
DGA1		0.699734	0.941739	0.694828	1.03258	3.53106e-12	8.4035e-67	1.46939e-39	7.10649e-71
DPP1-1		-0.00938093	-0.796586	-0.624589	-0.0658011	0.973781	4.73942e-07	5.75574e-05	0.717537
DPP1-2		0.0265145	-0.0687864	0.0507615	-0.14944	0.857716	0.399597	0.471208	0.07533
DPP1-3		0.0555673	-0.127322	-0.0683881	-0.0315812	0.696172	0.113535	0.373204	0.705772
ECT1		0.242539	0.202418	0.294427	0.268677	0.0327821	0.00667824	2.71185e-07	0.00377054
EPT1		0.0308224	0.133784	0.122296	0.212754	0.724573	0.0300056	0.0198822	0.00196247
FIG4		0.222473	0.688777	0.644374	0.48187	0.0456284	3.29368e-25	8.32222e-26	3.40354e-06
GEP4		0.0502643	0.179116	-0.00970132	0.198301	0.769101	0.133802	0.946722	0.189969
GPT2		0.190711	0.662678	0.884667	1.03952	0.0899369	4.89656e-36	8.79128e-82	1.78502e-64
GUT1		-0.245201	-0.225981	-0.331635	-0.394719	0.0200505	0.0250119	9.81728e-08	7.69665e-07
INM2		-0.52372	-0.700484	-0.91442	-0.911894	3.21375e-13	7.2088e-24	5.35843e-39	1.47681e-37
INO1		-1.3486	-3.44073	-3.20196	-2.93638	1.96575e-83	0	0	2.1114e-119
INP51		-0.0245174	-0.127044	0.00281066	0.104521	0.856662	0.167103	0.965881	0.151705
INP53		0.0678914	0.0406076	-0.0282148	-0.146968	0.408279	0.510626	0.599561	0.0187898
INP54		0.413365	0.997942	0.971927	1.22189	4.74256e-05	1.60191e-58	2.83959e-56	1.14219e-56
ISC1		-0.122508	-0.397592	-0.0837057	0.359184	0.109372	5.55673e-10	0.169076	8.6452e-05
ITR1		0.200415	0.120392	0.0843487	0.411605	0.119231	0.219011	0.247617	5.75811e-07
ITR2		-0.667591	-1.01621	-0.974963	-0.889235	1.8194e-08	9.24518e-64	3.18587e-72	1.12332e-18
LRO1		-0.117019	-1.07635	-1.2059	-1.09796	0.389729	8.54331e-36	1.36743e-96	5.89986e-42
LSB6		0.123397	-0.184957	-0.512828	-0.83035	0.286202	0.10991	3.97274e-08	2.71551e-12
OPI3		-0.378965	-0.325364	-0.491922	-0.573183	2.32125e-08	4.39954e-09	1.09416e-21	1.45623e-15
PAH1		0.081205	0.0507486	-0.0065026	0.0741143	0.283148	0.56748	0.916665	0.270345
PCT1		-0.125339	0.0480454	0.157729	0.342905	0.214862	0.532203	0.0167388	1.28011e-05
PGS1		0.12773	0.510034	0.378009	0.509243	0.28062	2.84923e-09	1.83453e-05	7.65537e-08
PIK1		-0.0165628	0.236438	0.27128	0.252556	0.877374	1.11705e-05	1.04927e-08	4.83432e-05
PIS1		-0.223328	0.215754	0.265754	0.204715	0.0764919	0.0507531	0.00127217	0.0257056
PLC1		0.518204	1.09205	1.05175	1.29904	8.5865e-13	3.01637e-63	2.48681e-76	8.16169e-74
PLC2		0.0242257	-0.322409	-0.491565	-0.485221	0.844222	1.90008e-05	1.11295e-11	4.57509e-08
PLD1		0.263417	0.373326	0.23655	-0.509708	0.00450144	9.71213e-06	5.28858e-07	0.00014975
PSD1		-0.106062	-0.559745	-0.620366	-0.592951	0.182328	6.48928e-24	2.66715e-30	2.73025e-21
PSD2		0.147681	0.278049	0.363313	0.495161	0.037859	2.21267e-06	2.49371e-12	9.58891e-14
SAC1		0.198639	-0.0708744	-0.240667	-0.147736	0.0662827	0.471747	1.50683e-05	0.0917871
SCT1		0.107802	-0.299734	-0.132387	0.175627	0.231399	2.14996e-06	0.023937	0.0172302
SLC1		-0.069805	-0.324914	-0.328718	-0.281327	0.490416	3.86691e-06	6.67753e-07	0.000947598
STT4		-0.165781	-0.448329	-0.451738	-0.653053	0.0161711	1.25415e-10	2.12194e-22	8.85503e-17
TAM41		-0.0703589	-0.476049	-0.640753	-0.965612	0.683812	1.45083e-14	2.7635e-22	2.82595e-18
TAZ1		0.284458	0.388071	0.404789	0.524498	0.0286394	0.000130064	3.41778e-06	2.60843e-08
TGL2		-0.154462	-0.284892	-0.505644	-0.703123	0.12594	0.000728293	1.30312e-09	2.59675e-15
TGL3		0.349005	0.65791	0.851086	1.33441	0.000249598	2.739e-17	6.29245e-47	6.94956e-94
TGL4		0.361216	0.358745	0.351117	0.395781	0.00378418	8.21273e-08	3.36852e-11	9.84639e-09
VPS34		-0.0512984	0.266128	0.151681	-0.0266679	0.696499	1.56701e-05	0.0135255	0.720786
YJU3		0.341668	0.430882	0.434758	0.398201	0.003381	5.3675e-10	2.95272e-11	1.59991e-07
YMR1		0.285675	0.70759	0.637139	0.599808	2.87507e-05	3.06164e-34	4.56543e-34	8.49468e-22
AUR1	Sphingolipids	0.422693	-0.179467	-0.18347	0.00974422	0.030575	0.0124505	0.00664468	0.909774
CSH1		0.387856	-0.808355	-1.52508	-1.58339	0.477119	7.49242e-19	2.53912e-116	3.32021e-65
DPL1		0.862802	1.61033	1.46273	1.80468	7.57965e-26	9.3613e-52	3.58848e-123	5.33427e-101
IPT1		0.350981	0.206214	0.0981392	-0.106265	0.000239218	0.00466457	0.118688	0.219053
ISC1		-0.122508	-0.397592	-0.0837057	0.359184	0.109372	5.55673e-10	0.169076	8.6452e-05
LAC1		-0.481281	-0.448648	-0.343453	-0.218116	0.000238907	2.24086e-09	1.41251e-07	0.0038598
LAG1		0.157941	0.253786	0.147321	-0.252825	0.0408515	2.9603e-05	0.0120478	0.00375097
LCB1		-0.078654	-0.220771	-0.173657	0.031572	0.571847	0.00101212	0.00192132	0.722928
LCB2		0.0178369	-0.375061	-0.645745	-0.801107	0.863932	3.22979e-12	3.51991e-38	4.40387e-40
LCB3		-0.0494854	-0.481386	-0.677831	-0.862602	0.717398	3.88352e-07	7.12778e-11	1.16556e-17
LCB4		0.153392	0.286297	0.282657	0.155285	0.144014	0.00045002	0.000204603	0.0908783
SCS7		-0.00223798	0.101813	0.13529	0.575022	0.988995	0.119616	0.012242	9.21951e-20
SUR2		0.354927	0.174927	0.0914944	0.22711	0.0912193	0.0199731	0.156022	0.0215209
TSC10		0.0506543	-0.0455548	-0.0815173	-0.350306	0.697644	0.629307	0.324538	0.00015235
YDC1		0.524227	1.47715	1.11487	1.03127	0.0200033	9.69979e-25	4.54859e-18	5.05998e-08
YPC1		-0.177958	-0.167677	-0.36723	-0.544959	0.474733	0.16085	0.00164685	2.57795e-05
